# Supplementary material for: Identical repeated backbone of the human genome
Source: BMC Genomics. 2010 Jan 23;11:60. doi: 10.1186/1471-2164-11-60 (PMC2845111; doi:10.1186/1471-2164-11-60)
Supplement: Additional file 1 — Supplementary tables S1, S2, S3 Excel file that contains ICs descriptive statistics, the positions of all the genes that were completely contained within the IRB and the IRB positions they overlap, and IRB-NCBI reference genome gene ratios. [file 1471-2164-11-60-S1.XLS]

## Sheet: Supplementary Table 1
IC INFO
	ICs No.	ICs bp	% chr	ICsSizeAverage	SizeStandDev	MaxICsSize
Chr1	63035	28705253	11.6098	455.386	654.196	78641
Chr2	55961	23320634	9.5989	416.73	711.465	88815
Chr3	48189	18689338	9.368	387.834	120.452	6467
Chr4	58123	23982612	12.5384	412.618	246.081	20115
Chr5	57619	25724506	14.2236	446.459	392.604	21864
Chr6	40335	16127692	9.43692	399.844	213.793	13664
Chr7	42153	18857487	11.8734	447.358	343.501	20690
Chr8	33368	13841708	9.46281	414.82	255.834	10989
Chr9	45302	24514136	17.476	541.127	896.262	74868
Chr10	28870	13593948	10.0417	470.868	685.767	48570
Chr11	31176	12754207	9.48604	409.103	234.363	11632
Chr12	23970	9250829	6.9897	385.934	118.467	3574
Chr13	17732	6922325	6.06461	390.386	190.909	6481
Chr14	19769	7800323	7.3333	394.574	159.221	7012
Chr15	22161	10844330	10.8077	489.343	485.978	25713
Chr16	24721	12138191	13.6649	491.007	536.005	24149
Chr17	11559	5646978	7.16851	488.535	461.144	11485
Chr18	18045	6789498	8.9198	376.254	98.7743	3262
Chr19	8004	3804526	5.96212	475.328	334.892	10170
Chr20	10971	4307291	6.89873	392.607	322.56	16645
Chr21	2409	858899	1.82961	356.538	74.5104	1116
Chr22	6930	3373173	6.78824	486.749	320.763	8777
ChrX	56992	26155501	16.8839	458.933	772.977	63628
ChrY	14392	14413862	24.9492	1001.52	2323.86	73425
Total	741786	332417247	10.7913	448.131	598.669	88815
ISTs INFO (IRB)
	ISTs No.	ISTs bp	% chr	ISTsSizeAver	SizeStandDev	MaxISTsSize
Chr1	5977	5339985	2.15975	893.422	2195.61	78641
Chr2	5215	3909655	1.60924	749.694	2639.68	130815
Chr3	1493	775520	0.388728	519.437	470.043	8433
Chr4	2172	1509060	0.788956	694.779	1112.79	20115
Chr5	3006	3042502	1.68226	1012.14	2121.81	34503
Chr6	1712	1147758	0.671596	670.419	940.697	13664
Chr7	4458	3476033	2.18864	779.729	1082.33	20690
Chr8	2516	1798803	1.22974	714.946	888.45	16778
Chr9	9036	9266087	6.60574	1025.46	2442.3	84141
Chr10	3953	3821126	2.82263	966.639	2012.89	59538
Chr11	1733	1169572	0.869878	674.883	870.912	11632
Chr12	1111	537312	0.40598	483.629	317.848	3574
Chr13	913	484803	0.424733	531	784.13	19616
Chr14	1645	1040428	0.978135	632.479	544.787	7024
Chr15	3881	3406443	3.39494	877.723	1361.79	42914
Chr16	3761	3456838	3.89164	919.127	1629.25	37622
Chr17	2286	1795644	2.27947	785.496	1261.76	36020
Chr18	794	378879	0.497758	477.178	296.045	3262
Chr19	825	735812	1.1531	891.893	1279.87	13626
Chr20	440	350264	0.560997	796.054	1529.97	16645
Chr21	357	149660	0.318803	419.216	160.336	1708
Chr22	1885	1334926	2.68643	708.184	671.049	9950
ChrX	4408	4657247	3.00635	1056.54	2537.41	74041
ChrY	3023	7504157	12.989	2482.35	5455.35	74429
Total	66600	61088514	1.98312	917.245	2354.97	130815

## Sheet: Supplementary Table 2
Table S2.-Identical Genes detected in the IRB analysis
Seta	Groupb	Ensembl IDc	Gene Chr	Gene Start	Gene Endd	Gene Size	Total Copye	Descriptionf	Identical core Chr	Start	Endg	Segmental Duplicationsh	Copy Number VariationsI
							Number
1	1_53	ENSG00000207513	1	16865867	16866030	164	7	snRNA	chr1	16863340	16871075	[chr1:16844714-16879745],[chr1:16857362-16868646],[chr1:16858790-16868643],[chr1:16858790-16868646],[chr1:16863594-16868634],[chr1:16868646-16886179]	Variation_34489,Variation_3284,Variation_31610,Variation_8320,Variation_2301,Variation_6795,Variation_30375,Variation_37084,Variation_4209,Variation_8321,Variation_37085,Variation_0679,Variation_2044,Variation_29478
1	1_53	ENSG00000207389	1	16939598	16939761	164	7	snRNA	chr1	16934553	16942288	[chr1:16924075-16936982],[chr1:16924075-16960932],[chr1:16924748-16934618],[chr1:16936982-16946839],[chr1:16936982-16948270],[chr1:16936985-16946839],[chr1:16936994-16942034]	Variation_34489,Variation_3284,Variation_31610,Variation_2301,Variation_30375,Variation_37085,Variation_29478,Variation_0005,Variation_6797,Variation_34735
2	2	ENSG00000200154	1	31181120	31181210	91	2	snoRNA	chr1	31181043	31181618	-	-
2	2	ENSG00000202107	1	31194549	31194639	91	2	snoRNA	chr1	31194472	31195047	-	-
3	3	ENSG00000207149	1	120471087	120471185	99	2	snRNA	chr1	120470661	120471681	[chr1:120333791-120498679]	Variation_3309,Variation_23235
3	3	ENSG00000201789	1	143861097	143861195	99	2	snRNA	chr1	143860601	143861621	[chr1:143829711-144000000]	Variation_3310,Variation_2324,Variation_22945,Variation_23251,Variation_34697,Variation_34698,Variation_2050
4	4	ENSG00000212663	1	120620271	120620474	204	2	Putative uncharacterized protein	chr1	120620269	120620597	[chr1:120548680-120652470],[chr1:120574715-120692080]	Variation_3309,Variation_4246,Variation_30408
4	4	--	1	204284864	204285067	204	2	--	chr1	204284862	204285190	[chr1:204239331-204317035],[chr1:204239331-204356333]	Variation_4268
5	5	ENSG00000207418	1	144680627	144680790	164	2	snRNA	chr1	144677375	144681939	[chr1:144594476-144876007],[chr1:144659084-144679180],[chr1:144668961-144684899],[chr1:144679773-144688424]	Variation_2325,Variation_8923,Variation_29494,Variation_3312
5	5	ENSG00000206585	1	145977628	145977791	164	2	snRNA	chr1	145974376	145978940	[chr1:145891442-146173101],[chr1:145956064-145976181],[chr1:145965947-145981900],[chr1:145976774-145985425]	Variation_34420
6	6	ENSG00000207216	1	142438537	142438700	164	2	snRNA	chr1	142438090	142442738	[chr1:142436049-142562525],[chr1:142436231-142458427],[chr1:142436384-142438298],[chr1:142438712-142446674]	-
6	6	ENSG00000207340	1	146301126	146301289	164	2	snRNA	chr1	146300679	146305332	[chr1:146292937-146321045],[chr1:146297195-146300887],[chr1:146297215-146300887],[chr1:146298638-146425103],[chr1:146301301-146309275]	Variation_34420,Variation_3313,Variation_8328,Variation_2326,Variation_8924,Variation_8329
7	7	ENSG00000207228	1	142464653	142464813	161	2	snRNA	chr1	142463420	142471774	[chr1:142436049-142562525],[chr1:142461611-142469887],[chr1:142462387-142467414],[chr1:142462387-142469887],[chr1:142465787-142485852]	-
7	7	ENSG00000202064	1	146327267	146327427	161	2	snRNA	chr1	146326034	146334388	[chr1:146298638-146425103],[chr1:146324229-146332501],[chr1:146325005-146330028],[chr1:146325005-146332501],[chr1:146328401-146348462],[chr1:146332665-146348462]	Variation_34420,Variation_3313,Variation_8328,Variation_2326,Variation_8924,Variation_8329,Variation_30425
8	8	ENSG00000206694	1	142478882	142479043	162	2	snRNA	chr1	142474294	142480083	[chr1:142436049-142562525],[chr1:142465787-142485852],[chr1:142479263-142482347]	-
8	8	ENSG00000201183	1	146341492	146341653	162	2	snRNA	chr1	146336904	146342693	[chr1:146298638-146425103],[chr1:146328401-146348462],[chr1:146332665-146348462],[chr1:146341873-146344957]	Variation_34420,Variation_3313,Variation_8328,Variation_2326,Variation_8924,Variation_8329
9	9	ENSG00000207106	1	143022570	143022733	164	2	snRNA	chr1	143022046	143023050	[chr1:142985839-143057833],[chr1:142985839-143113101],[chr1:143015785-143031533],[chr1:143015785-143032631],[chr1:143019289-143022350]	Variation_3310,Variation_2324
9	9	ENSG00000206828	1	143202799	143202962	164	2	snRNA	chr1	143202275	143203279	[chr1:143163102-143238033],[chr1:143166082-143238033],[chr1:143196013-143211780],[chr1:143196013-143212881],[chr1:143200001-143202579]	Variation_3310,Variation_2324
10	10	ENSG00000201105	1	144656295	144656461	167	2	snRNA	chr1	144654232	144659175	[chr1:144594476-144876007],[chr1:144653506-144655207],[chr1:144654973-144656984],[chr1:144659084-144679180]	Variation_2325,Variation_8923,Variation_29494,Variation_3312,Variation_31653
10	10	ENSG00000206791	1	145953273	145953439	167	2	snRNA	chr1	145951210	145956155	[chr1:145891442-146173101],[chr1:145950485-145952185],[chr1:145951951-145953962],[chr1:145956064-145976181]	Variation_34420,Variation_31657
11	11	ENSG00000203839	1	144801492	144801953	462	2	Uncharacterized protein	chr1	144800627	144806504	[chr1:144594476-144876007],[chr1:144775518-144804637],[chr1:144800043-144801314],[chr1:144804646-144830565]	Variation_29494,Variation_3312
11	11	ENSG00000203834	1	146098591	146099052	462	2	Uncharacterized protein	chr1	146097726	146103604	[chr1:145891442-146173101],[chr1:146072621-146101736],[chr1:146096887-146098413],[chr1:146101745-146127664]	Variation_34420
12	12	ENSG00000198658	1	144787932	144791588	3657	2	Abhydrolase domain-containing protein	chr1	144787670	144794066	[chr1:144594476-144876007],[chr1:144775518-144804637],[chr1:144787866-144791588],[chr1:144787866-144791601],[chr1:144787871-144791602],[chr1:144787957-144791588],[chr1:144788549-144791584],[chr1:144788549-144791585],[chr1:144788557-144791581],[chr1:144790479-144791588]	Variation_29494,Variation_3312
12	12	ENSG00000203835	1	146085035	146088691	3657	2	Abhydrolase domain-containing protein	chr1	146084773	146091169	[chr1:145891442-146173101],[chr1:146072621-146101736],[chr1:146084969-146088691],[chr1:146084969-146088704],[chr1:146084974-146088705],[chr1:146085060-146088691],[chr1:146085652-146088687],[chr1:146085652-146088688],[chr1:146085660-146088684],[chr1:146087582-146088691]	Variation_34420
13	13	ENSG00000202456	1	144835515	144835622	108	2	rRNA	chr1	144819754	144838253	[chr1:144594476-144876007],[chr1:144804646-144830565],[chr1:144831620-144874955]	Variation_29494,Variation_3312
13	13	ENSG00000191555	1	146132614	146132721	108	2	rRNA	chr1	146116854	146135352	[chr1:145891442-146173101],[chr1:146101745-146127664],[chr1:146128719-146172049]	Variation_34420
14	14	ENSG00000183941	1	148070856	148077963	7108	2	Histone H4	chr1	148061357	148081702	[chr1:147892750-148066344],[chr1:148020133-148066476],[chr1:148055664-148081709]	Variation_3313,Variation_2326,Variation_8329,Variation_4255,Variation_2052,Variation_37080,Variation_37081
14	14	ENSG00000182217	1	148092231	148099338	7108	2	Histone H4	chr1	148088492	148108833	[chr1:148088485-148114553],[chr1:148103718-148114553],[chr1:148103850-148114553]	Variation_3313,Variation_2326,Variation_8329,Variation_2052,Variation_37081,Variation_0391
15	15	ENSG00000203811	1	148077734	148079389	1656	2	Histone H3.2	chr1	148061357	148081702	[chr1:147892750-148066344],[chr1:148020133-148066476],[chr1:148055664-148081709]	Variation_3313,Variation_2326,Variation_8329,Variation_4255,Variation_2052,Variation_37080,Variation_37081
15	15	ENSG00000203852	1	148090805	148092460	1656	2	Histone H3.2	chr1	148088492	148108833	[chr1:148088485-148114553],[chr1:148103718-148114553],[chr1:148103850-148114553]	Variation_3313,Variation_2326,Variation_8329,Variation_2052,Variation_37081,Variation_0391
16	16	ENSG00000183558	1	148080129	148081102	974	2	Histone H2A type 2-A	chr1	148061357	148081702	[chr1:147892750-148066344],[chr1:148020133-148066476],[chr1:148055664-148081709]	Variation_3313,Variation_2326,Variation_8329,Variation_4255,Variation_2052,Variation_37080,Variation_37081
16	16	ENSG00000203812	1	148089267	148089815	549	2	Histone H2A type 2-A	chr1	148088492	148108833	[chr1:148088485-148114553],[chr1:148103718-148114553],[chr1:148103850-148114553]	Variation_3313,Variation_2326,Variation_8329,Variation_2052,Variation_37081,Variation_0391
17	17	ENSG00000188605	1	16872085	16872594	510	2	Uncharacterized protein	chr1	16871077	16873073	[chr1:16844714-16879745],[chr1:16868646-16886179]	Variation_34489,Variation_3284,Variation_31610,Variation_8320,Variation_2301,Variation_6795,Variation_30375,Variation_37084,Variation_8321,Variation_37085,Variation_0679,Variation_2044,Variation_29478
17	17	ENSG00000189092	1	16933034	16933543	510	2	Uncharacterized protein	chr1	16932555	16934551	[chr1:16924075-16936982],[chr1:16924075-16960932],[chr1:16924748-16934618]	Variation_34489,Variation_3284,Variation_31610,Variation_2301,Variation_30375,Variation_37085,Variation_29478,Variation_0005,Variation_6797,Variation_34735
18	18_19	ENSG00000199352	1	226812638	226812756	119	16	rRNA	chr1	226812152	226813352	[chr1:226810711-226829928]	Variation_6812
18	18_19	ENSG00000201588	1	226814879	226814997	119	16	rRNA	chr1	226814393	226815593	[chr1:226810711-226829928]	Variation_6812
18	18_19	ENSG00000199337	1	226817120	226817238	119	16	rRNA	chr1	226816025	226817607	[chr1:226810711-226829928]	Variation_6812
18	18_19	ENSG00000200381	1	226819361	226819479	119	16	rRNA	chr1	226819015	226820119	[chr1:226810711-226829928]	Variation_6812
18	18_19	ENSG00000199396	1	226821602	226821720	119	16	rRNA	chr1	226821256	226822236	[chr1:226810711-226829928]	Variation_6812,Variation_5556
18	18_19	ENSG00000200624	1	226823817	226823935	119	16	rRNA	chr1	226823471	226824575	[chr1:226810711-226829928]	Variation_6812,Variation_5557,Variation_5558
18	18_19	ENSG00000202521	1	226826037	226826155	119	16	rRNA	chr1	226825691	226826795	[chr1:226810711-226829928]	Variation_6812
18	18_19	ENSG00000200343	1	226828279	226828397	119	16	rRNA	chr1	226827900	226828766	[chr1:226810711-226829928]	Variation_6812
18	18_19	ENSG00000199910	1	226832760	226832878	119	16	rRNA	chr1	226832381	226833247	[chr1:226830832-226850038]	Variation_6812
18	18_19	ENSG00000199334	1	226835001	226835119	119	16	rRNA	chr1	226834655	226835422	[chr1:226830832-226850038]	Variation_6812
18	18_19	ENSG00000199270	1	226837241	226837359	119	16	rRNA	chr1	226836862	226837728	[chr1:226830832-226850038]	Variation_6812
18	18_19	ENSG00000202526	1	226839466	226839584	119	16	rRNA	chr1	226839120	226839887	[chr1:226830832-226850038]	Variation_6812,Variation_5559,Variation_5560
18	18_19	ENSG00000201355	1	226841707	226841825	119	16	rRNA	chr1	226841074	226842126	[chr1:226830832-226850038]	Variation_6812
18	18_19	ENSG00000200370	1	226848410	226848528	119	16	rRNA	chr1	226847924	226849124	[chr1:226830832-226850038]	Variation_6812
19	18_19	ENSG00000201925	1	226843938	226844056	119	16	rRNA	chr1	226842857	226844591	[chr1:226830832-226850038]	Variation_6812
19	18_19	ENSG00000202257	1	226846179	226846297	119	16	rRNA	chr1	226845098	226846832	[chr1:226830832-226850038]	Variation_6812
20	20	ENSG00000213358	2	89937336	89937751	416	2	protein_coding	chr2	89937109	89938198	[chr2:89905818-89958830],[chr2:89912743-89958830],[chr2:89918834-89941572],[chr2:89918834-89958830],[chr2:89921178-89941572],[chr2:89921494-89941572],[chr2:89922473-89944255],[chr2:89922473-89949119],[chr2:89922473-89957108],[chr2:89922473-89957113],[chr2:89922476-89944255],[chr2:89935419-89940797],[chr2:89936433-89940797]	Variation_0267,Variation_2400,Variation_4298
20	20	------	2	91097857	91098272	416	2	pseudogene (ENSG00000213356)	chr2	91097410	91098499	[chr2:91067904-91117105],[chr2:91070920-91117105],[chr2:91072029-91117105],[chr2:91076616-91123186],[chr2:91078342-91113523],[chr2:91086460-91113523],[chr2:91091355-91113520],[chr2:91091355-91113523],[chr2:91094000-91114525],[chr2:91094000-91114762],[chr2:91094000-91117105],[chr2:91094817-91099178],[chr2:91094817-91100512]	Variation_0267,Variation_2400,Variation_3375
21	21	ENSG00000204705	2	95475638	95486567	10930	2	Uncharacterized protein	chr2	95466455	95489695	[chr2:95443771-95526464],[chr2:95464234-95470709],[chr2:95466009-95467530],[chr2:95466049-95467519],[chr2:95468459-95470169],[chr2:95477143-95486318],[chr2:95486323-95521267]	Variation_3377,Variation_0528
21	21	ENSG00000204699	2	95649119	95660048	10930	2	protein_coding	chr2	95645991	95669231	[chr2:95609272-95691902],[chr2:95614473-95649363],[chr2:95649368-95658543],[chr2:95664977-95671455],[chr2:95665517-95667227],[chr2:95668156-95669678],[chr2:95668167-95669638]	Variation_0528,Variation_4299
22	22	ENSG00000212759	4	8935988	8937581	1594	7	protein_coding	chr4	8935664	8937737	[chr4:8933741-8956165]	Variation_3479,Variation_2497,Variation_0347,Variation_31159,Variation_0698,Variation_2068
22	22	ENSG00000212758	4	8940734	8942327	1594	7	protein_coding	chr4	8940698	8942483	[chr4:8933741-8956165],[chr4:8938337-8951421],[chr4:8938514-8946659],[chr4:8938514-8951421]	Variation_3479,Variation_2497,Variation_0347,Variation_31159,Variation_0698,Variation_2068
22	22	ENSG00000212757	4	8945481	8947074	1594	7	protein_coding	chr4	8945445	8947230	[chr4:8933741-8956165],[chr4:8938337-8951421],[chr4:8938514-8946659],[chr4:8938514-8951421]	Variation_3479,Variation_2497,Variation_0347,Variation_31159,Variation_0698,Variation_2068
22	22	ENSG00000212755	4	8954971	8956564	1594	7	protein_coding	chr4	8954935	8956720	[chr4:8933741-8956165]	Variation_3479,Variation_2497,Variation_0347,Variation_31159,Variation_0698,Variation_2068
22	22	ENSG00000212754	4	8959716	8961309	1594	7	protein_coding	chr4	8959680	8961898	[chr4:8957469-8979891]	Variation_3479,Variation_2497,Variation_0347,Variation_31159,Variation_0698,Variation_2068
22	22	ENSG00000212753	4	8964461	8966054	1594	7	protein_coding	chr4	8964425	8966643	[chr4:8957469-8979891]	Variation_3479,Variation_2497,Variation_0347,Variation_31159,Variation_0698,Variation_2068
22	22	ENSG00000205947	4	8973952	8975545	1594	7	protein_coding	chr4	8973916	8975701	[chr4:8957469-8979891],[chr4:8966810-9021373],[chr4:8966987-9017856],[chr4:8971732-9021373]	Variation_3479,Variation_2497,Variation_0347,Variation_31159,Variation_0698,Variation_2068
23	23	ENSG00000221256	4	49291765	49291847	83	2	miRNA	chr4	49289650	49292473	[chr4:49206868-49323392],[chr4:49246207-49328035],[chr4:49246211-49317691],[chr4:49281414-49296661],[chr4:49283679-49317691],[chr4:49284280-49323390],[chr4:49285572-49328071]	Variation_2520,Variation_3493,Variation_37606,Variation_32603
23	23	ENSG00000221212	4	49294578	49294660	83	2	miRNA	chr4	49292463	49295286	[chr4:49206868-49323392],[chr4:49246207-49328035],[chr4:49246211-49317691],[chr4:49281414-49296661],[chr4:49283679-49317691],[chr4:49284280-49323390],[chr4:49285572-49328071]	Variation_2520,Variation_3493,Variation_37606,Variation_32603
24	24	ENSG00000221075	4	49292384	49292466	83	2	miRNA	chr4	49289650	49292473	[chr4:49206868-49323392],[chr4:49246207-49328035],[chr4:49246211-49317691],[chr4:49281414-49296661],[chr4:49283679-49317691],[chr4:49284280-49323390],[chr4:49285572-49328071]	Variation_2520,Variation_3493,Variation_37606,Variation_32603
24	24	ENSG00000221334	4	49295197	49295279	83	2	miRNA	chr4	49292463	49295286	[chr4:49206868-49323392],[chr4:49246207-49328035],[chr4:49246211-49317691],[chr4:49281414-49296661],[chr4:49283679-49317691],[chr4:49284280-49323390],[chr4:49285572-49328071]	Variation_2520,Variation_3493,Variation_37606,Variation_32603
25	25	ENSG00000213761	4	68924567	68924964	398	2	protein_coding	chr4	68924537	68925526	[chr4:68906145-69118386]	Variation_3499,Variation_2524
25	25	--	4	69393868	69394265	398	2	--	chr4	69393838	69394828	[chr4:69375442-69572596]	Variation_3499,Variation_2524
26	26	ENSG00000205095	4	191229661	191230935	1275	5	Double homeobox protein 4	chr4	191228707	191231627	[chr4:191181158-191244670],[chr4:191223378-191229967],[chr4:191223378-191235212],[chr4:191226675-191229967],[chr4:191229583-191230682],[chr4:191229968-191236560]	Variation_32686
26	26	ENSG00000212640	4	191232954	191234228	1275	5	Double homeobox protein 4	chr4	191232000	191234920	[chr4:191181158-191244670],[chr4:191223378-191235212],[chr4:191229968-191236560],[chr4:191232876-191233975]	Variation_32686
26	26	--	4	191239548	191240822	1275	5	--	chr4	191239264	191241840	[chr4:191181158-191244670],[chr4:191236561-191248399],[chr4:191239470-191240569]	Variation_32686
26	26	ENSG00000212638	4	191242841	191244115	1275	5	Double homeobox protein 4	chr4	191241594	191245099	[chr4:191181158-191244670],[chr4:191236561-191248399],[chr4:191242763-191243862]	Variation_32686
26	26	ENSG00000205094	4	191246141	191247415	1275	5	Double homeobox protein 4	chr4	191244891	191248399	[chr4:191236561-191248399],[chr4:191246030-191247165],[chr4:191246063-191247162]	Variation_32686
27	27	ENSG00000212033	4	69196274	69196366	93	2	miRNA	chr4	69195247	69197517	[chr4:69170545-69199999],[chr4:69170545-69275441]	Variation_3499,Variation_2524,Variation_31177
27	27	--	4	69548298	69548390	93	2	--	chr4	69547271	69549541	[chr4:69375442-69572596],[chr4:69522590-69627435]	Variation_3499,Variation_2524,Variation_31178
28	28	ENSG00000221162	6	3099877	3099981	105	2	miRNA	chr6	3099871	3100171	[chr6:3099142-3100148],[chr6:3099142-3100159],[chr6:3099558-3102228]	-
28	28	ENSG00000221674	6	3170765	3170869	105	2	miRNA	chr6	3170759	3171059	[chr6:3170030-3171036],[chr6:3170030-3171047],[chr6:3170036-3171048]	-
29	29	ENSG00000211687	7	38259506	38259555	50	2	T-cell receptor gamma J gene segment	chr7	38259462	38259770	[chr7:38250745-38265082]	Variation_3676,Variation_4530,Variation_44309,Variation_7627,Variation_31340
29	29	ENSG00000211690	7	38275617	38275666	50	2	T-cell receptor gamma J gene segment	chr7	38275573	38275881	[chr7:38267718-38284706]	Variation_3676,Variation_4530,Variation_7627,Variation_2691,Variation_34443
30	30	ENSG00000201862	7	72091828	72091927	100	2	misc_RNA	chr7	72091712	72093297	[chr7:72004122-72140738],[chr7:72086900-72104758]	Variation_3685,Variation_2699,Variation_8567,Variation_2103,Variation_4541
30	30	ENSG00000201138	7	74848851	74848950	100	2	misc_RNA	chr7	74847481	74849066	[chr7:74800001-74938688],[chr7:74836018-74853874]	Variation_3686,Variation_4545
31	31	ENSG00000201282	7	72119601	72119700	100	9	misc_RNA	chr7	72119296	72119713	[chr7:72004122-72140738],[chr7:72093679-72143656],[chr7:72109436-72136097],[chr7:72112327-72123148],[chr7:72113605-72136228],[chr7:72115529-72138107],[chr7:72115529-72226760],[chr7:72116826-72138856],[chr7:72117342-72135927],[chr7:72117543-72136255],[chr7:72117543-72164317],[chr7:72119318-72136255]	Variation_3685,Variation_2699,Variation_8567,Variation_2103,Variation_4541,Variation_32915
31	31	ENSG00000199913	7	72147577	72147676	100	9	misc_RNA	chr7	72147019	72148191	[chr7:72115529-72226760],[chr7:72117543-72164317],[chr7:72143155-72164159],[chr7:72143155-72166236],[chr7:72143155-72166247],[chr7:72143155-72166301],[chr7:72143669-72151211],[chr7:72143720-72164290],[chr7:72144798-72332526],[chr7:72145318-72163989],[chr7:72145519-72164317],[chr7:72147294-72164317]	Variation_3685,Variation_2699,Variation_8567,Variation_2103,Variation_4541,Variation_32915,Variation_31357
31	31	ENSG00000201111	7	73949872	73949971	100	9	misc_RNA	chr7	73949361	73949986	[chr7:73923986-73971202],[chr7:73923986-73973428],[chr7:73939692-73966947],[chr7:73942592-73953294],[chr7:73943898-73967078],[chr7:73945798-73967105],[chr7:73945798-73968898],[chr7:73945798-73973428],[chr7:73947093-73968898],[chr7:73947610-73966788],[chr7:73947811-73967105],[chr7:73947811-73973428],[chr7:73949589-73967105]	Variation_3686,Variation_32918,Variation_31362
31	31	ENSG00000202021	7	74350785	74350884	100	9	misc_RNA	chr7	74350772	74351421	[chr7:74165688-74353660],[chr7:74271542-74353660],[chr7:74332039-74353660],[chr7:74332045-74353660],[chr7:74332208-74352941],[chr7:74332262-74353660],[chr7:74332273-74353660],[chr7:74334196-74351167],[chr7:74334196-74352941],[chr7:74334196-74353660],[chr7:74334223-74353591],[chr7:74334354-74353660],[chr7:74334512-74353142],[chr7:74347283-74353402]	Variation_3686,Variation_31367,Variation_32920
31	31	ENSG00000199641	7	74765059	74765158	100	9	misc_RNA	chr7	74765046	74765463	[chr7:74685702-74767932],[chr7:74685702-74797588],[chr7:74746288-74769563],[chr7:74746294-74771974],[chr7:74746522-74769563],[chr7:74748441-74765441],[chr7:74748441-74767215],[chr7:74748441-74795240],[chr7:74748468-74768998],[chr7:74748599-74769563],[chr7:74748776-74767416],[chr7:74761548-74769049]	Variation_3686,Variation_31369,Variation_32921
31	31	ENSG00000202178	7	74793084	74793183	100	9	misc_RNA	chr7	74793071	74793488	[chr7:74685702-74797588],[chr7:74748441-74795240],[chr7:74769062-74797588],[chr7:74771976-74797588],[chr7:74773858-74799999],[chr7:74774660-74795957],[chr7:74776459-74793466],[chr7:74776459-74795240],[chr7:74776486-74797023],[chr7:74776617-74797588],[chr7:74776791-74795441],[chr7:74789570-74797074]	Variation_3686,Variation_31369,Variation_4545,Variation_32922
31	31	ENSG00000199870	7	74821064	74821163	100	9	misc_RNA	chr7	74821051	74821468	[chr7:74800001-74823223],[chr7:74800001-74825238],[chr7:74800001-74938688],[chr7:74800343-74847099],[chr7:74800742-74823424],[chr7:74801879-74823941],[chr7:74801879-74825238],[chr7:74802687-74825238],[chr7:74804486-74821446],[chr7:74804486-74823223],[chr7:74804486-74825238],[chr7:74804513-74827161],[chr7:74804644-74831342],[chr7:74817587-74828442]	Variation_3686,Variation_4545,Variation_32923
31	31	ENSG00000201885	7	76480836	76480935	100	9	misc_RNA	chr7	76480531	76480948	[chr7:76413513-76497629],[chr7:76478774-76484514],[chr7:76478774-76497309],[chr7:76478774-76497471],[chr7:76478774-76497602],[chr7:76478774-76499478],[chr7:76478774-76499819],[chr7:76478774-76502054],[chr7:76478774-76504986],[chr7:76478774-76526041],[chr7:76480553-76497629]	Variation_3686,Variation_8569,Variation_9060,Variation_2700,Variation_34447,Variation_36712,Variation_47979,Variation_32928
31	31	ENSG00000201959	7	76508900	76508999	100	9	misc_RNA	chr7	76508556	76509341	[chr7:76478774-76526041],[chr7:76504485-76526041],[chr7:76504485-76527392],[chr7:76505016-76512437],[chr7:76505048-76529725],[chr7:76506117-76526041],[chr7:76506645-76529725],[chr7:76506846-76529722],[chr7:76506846-76529725],[chr7:76508617-76529725]	Variation_3686,Variation_8569,Variation_9060,Variation_2700,Variation_34447,Variation_36712,Variation_47979,Variation_32928,Variation_31372
32	32	ENSG00000177243	8	7273901	7275280	1380	2	Beta-defensin 103 precursor	chr8	7273533	7275808	[chr8:7121221-7431099]	Variation_3719,Variation_0296,Variation_2732,Variation_0348,Variation_7702,Variation_31424,Variation_32996,Variation_0733,Variation_37303,Variation_34519,Variation_8593,Variation_38958,Variation_0734,Variation_2115
32	32	ENSG00000176797	8	7776136	7777515	1380	2	Beta-defensin 103 precursor	chr8	7775608	7777883	[chr8:7629812-7929091]	Variation_3719,Variation_0296,Variation_2732,Variation_0348,Variation_7702,Variation_31424,Variation_32996,Variation_37303,Variation_34519,Variation_8593,Variation_38958,Variation_9081,Variation_37304,Variation_37305,Variation_37306,Variation_37307,Variation_37308,Variation_37309,Variation_37310,Variation_37568,Variation_34453,Variation_0737,Variation_2117
33	33	ENSG00000221027	8	8033760	8033863	104	2	miRNA	chr8	8033525	8033871	[chr8:7957582-8090170],[chr8:7957582-8132785],[chr8:7957582-8137464],[chr8:7980470-8083157],[chr8:7996975-8134378],[chr8:8000001-8036993],[chr8:8001217-8134378],[chr8:8010022-8137473],[chr8:8015118-8136722],[chr8:8015133-8137464],[chr8:8016599-8051897],[chr8:8018970-8050874],[chr8:8029310-8086618]	Variation_3719,Variation_0296,Variation_2732,Variation_0348,Variation_37303,Variation_34519,Variation_8593,Variation_9081,Variation_37304,Variation_37305,Variation_37306,Variation_37307,Variation_34453,Variation_0739,Variation_2116,Variation_37311,Variation_37312,Variation_37313,Variation_37314,Variation_37315,Variation_37316
33	33	ENSG00000221714	8	12428618	12428721	104	2	miRNA	chr8	12428610	12428956	[chr8:12287995-12511876],[chr8:12321710-12447780],[chr8:12321710-12447795],[chr8:12321710-12461735],[chr8:12321710-12506204],[chr8:12324122-12506204],[chr8:12354531-12452928],[chr8:12372312-12506204],[chr8:12375860-12433185],[chr8:12379312-12483403],[chr8:12410568-12506204],[chr8:12411591-12443521]	Variation_37304,Variation_37305,Variation_37306,Variation_37307,Variation_37311,Variation_37312,Variation_37313,Variation_37314,Variation_37315,Variation_37316,Variation_3720,Variation_2736,Variation_8596,Variation_31428,Variation_34527,Variation_0297,Variation_8595,Variation_8597,Variation_4582,Variation_4583,Variation_4584,Variation_2121,Variation_36743
34	34	ENSG00000205176	8	86753787	86753849	63	5	GOR antigen (Fragment).	chr8	86753744	86754117	[chr8:86739821-86759711],[chr8:86744495-86756684]	Variation_3738,Variation_4602,Variation_31448,Variation_37322,Variation_36880
34	34	--	8	86859610	86859672	63	5	--	chr8	86859567	86859940	[chr8:86853253-86877634],[chr8:86853639-86877725],[chr8:86855597-86862689]	Variation_3738,Variation_31448,Variation_37322,Variation_4603
34	34	--	8	86871801	86871863	63	5	--	chr8	86871758	86872131	[chr8:86853253-86877634],[chr8:86853639-86877725],[chr8:86867788-86874880]	Variation_3738,Variation_31448,Variation_37322,Variation_4603,Variation_0638,Variation_36882,Variation_4604,Variation_0640,Variation_36884
34	34	--	8	86895905	86895967	63	5	--	chr8	86895862	86896235	[chr8:86877635-86901738],[chr8:86878021-86901829],[chr8:86891893-86898984]	Variation_3738,Variation_31448,Variation_4603,Variation_4604,Variation_0640,Variation_36884,Variation_4605,Variation_2126,Variation_22899,Variation_36885
35	35	ENSG00000204836	9	42008915	42011277	2363	2	LOC554249 protein	chr9	42004412	42011749	[chr9:41967028-42014045],[chr9:41967028-42136000],[chr9:42000094-42008365],[chr9:42000099-42008365],[chr9:42005232-42014045]	Variation_3769,Variation_2817,Variation_33103,Variation_8628,Variation_0755,Variation_2143
35	35	ENSG00000204802	9	46525761	46528123	2363	2	LOC554249 protein	chr9	46525289	46532626	[chr9:46401036-46571959],[chr9:46522995-46531806],[chr9:46522995-46595204],[chr9:46522995-46750403],[chr9:46528673-46544365],[chr9:46528673-46557045]	Variation_3769
36	36	ENSG00000212441	9	42368937	42369043	107	4	snRNA	chr9	42368496	42369446	[chr9:42278086-42603951],[chr9:42302406-42442470],[chr9:42330910-42419577],[chr9:42330910-42603951],[chr9:42355043-42441040],[chr9:42358064-42399999],[chr9:42358064-42400000],[chr9:42363484-42400000]	Variation_3769,Variation_2817,Variation_33103,Variation_8628
36	36	ENSG00000212419	9	43112795	43112901	107	4	snRNA	chr9	43112783	43113613	[chr9:42710944-43151047],[chr9:42877954-43203694],[chr9:43025509-43124009],[chr9:43025571-43123831],[chr9:43039425-43179407],[chr9:43040855-43126861],[chr9:43062317-43151047],[chr9:43081786-43123743]	Variation_3769,Variation_2817,Variation_33103,Variation_8628,Variation_0302
36	36	ENSG00000212573	9	67527213	67527319	107	4	snRNA	chr9	67526772	67527722	[chr9:67461787-67577818],[chr9:67489112-67577818],[chr9:67513263-67577818],[chr9:67516290-67577799],[chr9:67516290-67577818],[chr9:67521764-67577818]	Variation_3770,Variation_29496,Variation_29495,Variation_2819,Variation_31508
36	36	ENSG00000212463	9	68682432	68682538	107	4	snRNA	chr9	68681486	68682618	[chr9:68618206-68733019],[chr9:68644354-68790533],[chr9:68644354-68911185],[chr9:68644354-69099922],[chr9:68668481-68754827],[chr9:68671332-68762415],[chr9:68671510-68763574],[chr9:68671598-68713558]	Variation_3770,Variation_2819,Variation_2144,Variation_23255,Variation_22958,Variation_7748,Variation_37337
37	37	ENSG00000204829	9	42659317	42704589	45273	2	protein_coding	chr9	42658712	42733579	[chr9:42653952-42709700],[chr9:42653952-42817889],[chr9:42653955-42709699],[chr9:42653957-42709700],[chr9:42667325-42825172],[chr9:42709701-42718670],[chr9:42709701-42720928],[chr9:42709701-42725134],[chr9:42709701-42725409],[chr9:42709701-42733304],[chr9:42709704-42725134],[chr9:42710602-42795159],[chr9:42710944-42723177],[chr9:42710944-42723213],[chr9:42710944-42725134],[chr9:42710944-42725409]…	Variation_3769,Variation_2817,Variation_33103,Variation_8628,Variation_0302
37	37	ENSG00000214990	9	69672192	69717464	45273	2	protein_coding	chr9	69643202	69718069	[chr9:69558550-69643203],[chr9:69558550-69709456],[chr9:69558550-69722830],[chr9:69581276-69648384],[chr9:69581279-69666179],[chr9:69605883-69648384],[chr9:69612942-69665837],[chr9:69643470-69665837],[chr9:69643474-69645799],[chr9:69643474-69645890],[chr9:69643474-69648330],[chr9:69643474-69653936],[chr9:69643477-69667080],[chr9:69643493-69647960],[chr9:69643493-69653632],[chr9:69643493-69654386]…	Variation_3770,Variation_2819,Variation_23255,Variation_22958,Variation_7748,Variation_37337,Variation_31515,Variation_33131
38	38	ENSG00000215126	9	42661911	42704941	43031	2	CBWD5_HUMAN Isoform 2	chr9	42658712	42733579	[chr9:42653952-42709700],[chr9:42653952-42817889],[chr9:42653955-42709699],[chr9:42653957-42709700],[chr9:42667325-42825172],[chr9:42709701-42718670],[chr9:42709701-42720928],[chr9:42709701-42725134],[chr9:42709701-42725409],[chr9:42709701-42733304],[chr9:42709704-42725134],[chr9:42710602-42795159],[chr9:42710944-42723177],[chr9:42710944-42723213],[chr9:42710944-42725134],[chr9:42710944-42725409]…	Variation_3769,Variation_2817,Variation_33103,Variation_8628,Variation_0302
38	38	ENSG00000172785	9	69671824	69730028	58205	2	COBW domain-containing protein 5	chr9	69643202	69718069	[chr9:69558550-69643203],[chr9:69558550-69709456],[chr9:69558550-69722830],[chr9:69581276-69648384],[chr9:69581279-69666179],[chr9:69605883-69648384],[chr9:69612942-69665837],[chr9:69643470-69665837],[chr9:69643474-69645799],[chr9:69643474-69645890],[chr9:69643474-69648330],[chr9:69643474-69653936],[chr9:69643477-69667080],[chr9:69643493-69647960],[chr9:69643493-69653632],[chr9:69643493-69654386]…	Variation_3770,Variation_2819,Variation_23255,Variation_22958,Variation_7748,Variation_37337,Variation_31515,Variation_33131
39	39	ENSG00000204828	9	42707230	42710338	3109	2	Myeloid factor-gamma	chr9	42658712	42733579	[chr9:42653952-42709700],[chr9:42653952-42817889],[chr9:42653955-42709699],[chr9:42653957-42709700],[chr9:42667325-42825172],[chr9:42709701-42718670],[chr9:42709701-42720928],[chr9:42709701-42725134],[chr9:42709701-42725409],[chr9:42709701-42733304],[chr9:42709704-42725134],[chr9:42710602-42795159],[chr9:42710944-42723177],[chr9:42710944-42723213],[chr9:42710944-42725134],[chr9:42710944-42725409]…	Variation_3769,Variation_2817,Variation_33103,Variation_8628,Variation_0302
39	39	ENSG00000184659	9	69666443	69669551	3109	2	Myeloid factor-gamma	chr9	69643202	69718069	[chr9:69558550-69643203],[chr9:69558550-69709456],[chr9:69558550-69722830],[chr9:69581276-69648384],[chr9:69581279-69666179],[chr9:69605883-69648384],[chr9:69612942-69665837],[chr9:69643470-69665837],[chr9:69643474-69645799],[chr9:69643474-69645890],[chr9:69643474-69648330],[chr9:69643474-69653936],[chr9:69643477-69667080],[chr9:69643493-69647960],[chr9:69643493-69653632],[chr9:69643493-69654386]…	Variation_3770,Variation_2819,Variation_23255,Variation_22958,Variation_7748,Variation_37337,Variation_31515,Variation_33131
40	40	-----	9	42741531	42742377	847	2	processed_pseudogene (ENSG00000217504)	chr9	42738279	42754987	[chr9:42653952-42817889],[chr9:42667325-42825172],[chr9:42710602-42795159],[chr9:42710944-42763506],[chr9:42710944-43151047],[chr9:42728397-42770565],[chr9:42728397-42795162],[chr9:42734211-42742534],[chr9:42734220-42775308],[chr9:42748090-42750167],[chr9:42748392-42795162],[chr9:42750199-42769986],[chr9:42752077-42924834]	Variation_3769,Variation_2817,Variation_33103,Variation_8628,Variation_0302
40	40	ENSG00000204776	9	69634070	69634916	847	2	Uncharacterized protein (Fragment)	chr9	69621460	69638168	[chr9:69558550-69643203],[chr9:69558550-69709456],[chr9:69558550-69722830],[chr9:69581276-69628055],[chr9:69581276-69648384],[chr9:69581279-69666179],[chr9:69600001-69624370],[chr9:69601140-69642227],[chr9:69605883-69648384],[chr9:69606462-69626248],[chr9:69612942-69665837],[chr9:69626280-69628357],[chr9:69633913-69642371]	Variation_3770,Variation_2819,Variation_23255,Variation_22958,Variation_7748,Variation_37337,Variation_33130
41	41	ENSG00000216829	9	44242231	44243846	1616	4	Keratinocyte growth factor-like protein 1	chr9	44241840	44244025	[chr9:44116329-44253308],[chr9:44116329-44346876],[chr9:44229839-44247410],[chr9:44235838-44271688],[chr9:44235843-44249402],[chr9:44235848-44271688],[chr9:44236858-44247410]	Variation_3769,Variation_2817,Variation_33103,Variation_8628,Variation_31491
41	41	ENSG00000204816	9	44284068	44285683	1616	4	Keratinocyte growth factor-like protein 1	chr9	44283889	44286074	[chr9:44116329-44346876],[chr9:44274611-44292061],[chr9:44274611-44292071],[chr9:44274659-44409845],[chr9:44278564-44292066],[chr9:44280504-44291052],[chr9:44280504-44298067]	Variation_3769,Variation_2817,Variation_33103,Variation_8628,Variation_31491,Variation_37332
41	41	-----	9	46584175	46585790	1616	4	unprocessed_pseudogene (ENSG00000204817)	chr9	46583784	46585969	[chr9:46522995-46595204],[chr9:46522995-46750403],[chr9:46571814-46589354],[chr9:46577808-46595252],[chr9:46577813-46591293],[chr9:46577818-46595252],[chr9:46578824-46589354]	Variation_3769
41	41	ENSG00000204801	9	46626013	46627628	1616	4	Keratinocyte growth factor-like protein 1	chr9	46625834	46628019	[chr9:46522995-46750403],[chr9:46598173-46633970],[chr9:46598173-46633980],[chr9:46616554-46688774],[chr9:46620460-46633975],[chr9:46622449-46632967],[chr9:46622449-46639975]	-
42	42	ENSG00000202152	9	44959790	44959899	110	4	misc_RNA	chr9	44959773	44960125	[chr9:44898290-45020775],[chr9:44898290-45190199],[chr9:44929964-45074445],[chr9:44933691-45035360],[chr9:44933691-45056887],[chr9:44938992-44987365],[chr9:44941140-44994880]	Variation_3769,Variation_31491,Variation_0744,Variation_2133
42	42	ENSG00000202247	9	45645237	45645346	110	4	misc_RNA	chr9	45645220	45645572	[chr9:45509464-45705517],[chr9:45585079-45705517],[chr9:45616757-45705509],[chr9:45619119-45705517],[chr9:45624431-45672124],[chr9:45626565-45679639]	Variation_3769,Variation_31491,Variation_4633,Variation_4634
42	42	ENSG00000199432	9	67354342	67354451	110	4	misc_RNA	chr9	67354116	67354468	[chr9:67131925-67415961],[chr9:67247682-67384277],[chr9:67265140-67380526],[chr9:67286596-67380526],[chr9:67301161-67489115],[chr9:67326689-67373087],[chr9:67327213-67375225]	Variation_3770,Variation_29496,Variation_29495,Variation_2819
43	43	ENSG00000206946	9	66452448	66452554	107	2	snRNA	chr9	66452044	66452869	[chr9:66404016-66454099],[chr9:66404016-66501727],[chr9:66404016-66518197],[chr9:66404016-66527198],[chr9:66445763-66519565],[chr9:66448868-66454095],[chr9:66450718-66454095]	Variation_3770,Variation_31500,Variation_29496,Variation_29495,Variation_38925
43	43	ENSG00000206804	9	69182607	69182713	107	2	snRNA	chr9	69182203	69183028	[chr9:69075205-69254347],[chr9:69077540-69227717],[chr9:69087677-69231929],[chr9:69107756-69243846],[chr9:69136880-69257545],[chr9:69178757-69210808],[chr9:69181527-69182649],[chr9:69181527-69184243],[chr9:69181527-69184254],[chr9:69181527-69191685],[chr9:69181596-69189201]	Variation_3770,Variation_2819,Variation_23255,Variation_22958,Variation_7748,Variation_37337,Variation_37774
44	44	ENSG00000207937	10	17927113	17927199	87	2	hsa-mir-511-2	chr10	17927093	17927772	[chr10:17817718-18014681]	Variation_6855
44	44	ENSG00000207938	10	18174042	18174128	87	2	hsa-mir-511-2	chr10	18174022	18174701	[chr10:18064682-18261586]	-
45	45	ENSG00000186719	10	45678832	45679081	250	2	Uncharacterized protein	chr10	45678341	45680685	[chr10:45603796-45746970],[chr10:45627930-45678736],[chr10:45627930-45678739],[chr10:45628672-45680943],[chr10:45634024-45746970],[chr10:45639307-45678739]	Variation_3798,Variation_2863,Variation_9150,Variation_34456,Variation_8651,Variation_8652,Variation_6867
45	45	--	10	50932447	50932696	250	2	--	chr10	50931956	50934298	[chr10:50857417-51000438],[chr10:50881561-50932351],[chr10:50881561-50932354],[chr10:50882303-50934556],[chr10:50887658-51068851],[chr10:50892935-50932354]	Variation_3800,Variation_6871
46	46	ENSG00000219430	10	81012054	81014582	2529	2	protein_coding	chr10	80988937	81019687	[chr10:80921582-81231464],[chr10:81012003-81014486]	Variation_3814,Variation_30512
46	46	-----	10	81331999	81334527	2529	2	unprocessed_pseudogene (ENSG00000220275)	chr10	81308882	81339632	[chr10:81241465-81551438],[chr10:81331948-81334431],[chr10:81334554-81337151]	Variation_3814,Variation_22963
47	47	ENSG00000185303	10	81040701	81045203	4503	2	Pulmonary surfactant-associated protein A1 precursor	chr10	81026147	81044656	[chr10:80921582-81231464]	Variation_3814,Variation_30512
47	47	ENSG00000122852	10	81360647	81363921	3275	2	Pulmonary surfactant-associated protein A1 precursor	chr10	81346092	81364602	[chr10:81241465-81551438]	Variation_3814,Variation_22963
48	48	ENSG00000200336	11	18226512	18226629	118	2	rRNA	chr11	18226355	18226759	[chr11:18223437-18227723]	-
48	48	ENSG00000201695	11	18244516	18244633	118	2	rRNA	chr11	18244386	18244790	[chr11:18243384-18248041]	-
49	49	ENSG00000182047	12	11078354	11078542	189	2	protein_coding	chr12	11077775	11078591	[chr12:11057261-11081117],[chr12:11069906-11084208]	Variation_3875,Variation_4769,Variation_31858,Variation_22928
49	49	ENSG00000212655	12	11139270	11139458	189	2	protein_coding	chr12	11138691	11139507	[chr12:11112411-11142021]	Variation_3875,Variation_31858,Variation_22928
50	50	ENSG00000212251	12	130350138	130350249	112	2	rRNA	chr12	130349881	130350647	[chr12:130332730-130360360]	Variation_3001,Variation_9213,Variation_29930,Variation_6967,Variation_0769,Variation_2172,Variation_8741,Variation_29488
50	50	ENSG00000212154	12	130711561	130711672	112	2	rRNA	chr12	130711163	130711929	[chr12:130700802-130735147]	Variation_3001,Variation_8741,Variation_29488,Variation_3902,Variation_9705
51	51	ENSG00000204919	13	56613053	56616074	3022	2	Putative uncharacterized protein	chr13	56612578	56618210	[chr13:56611298-56617397],[chr13:56611298-56625878],[chr13:56617398-56623967]	Variation_3909,Variation_30637,Variation_0169,Variation_3015,Variation_4805,Variation_35175,Variation_35176,Variation_31929
51	51	ENSG00000204917	13	56626196	56629217	3022	2	Putative uncharacterized protein	chr13	56625721	56631353	[chr13:56611298-56625878],[chr13:56630541-56645585]	Variation_3909,Variation_30637,Variation_0169,Variation_3015,Variation_4805,Variation_35176,Variation_31929
52	52	ENSG00000204916	13	56632767	56635788	3022	2	Putative uncharacterized protein	chr13	56631577	56638057	[chr13:56630541-56645585]	Variation_3909,Variation_30637,Variation_0169,Variation_3015,Variation_4805,Variation_35176,Variation_31929
52	52	ENSG00000204914	13	56639332	56642353	3022	2	Putative uncharacterized protein	chr13	56638142	56644622	[chr13:56630541-56645585]	Variation_3909,Variation_30637,Variation_0169,Variation_3015,Variation_4805,Variation_35176,Variation_31929
53	1_53	ENSG00000206596	14	34085671	34085834	164	7	snRNA	chr14	34079802	34086813	[chr14:34079624-34086813]	Variation_37157,Variation_0438,Variation_31960
53	1_53	ENSG00000206588	14	34095183	34095346	164	7	snRNA	chr14	34094204	34101227	[chr14:34094204-34101405]	Variation_37157,Variation_37158,Variation_0439
54	54	ENSG00000221354	15	19037384	19037465	82	4	miRNA	chr15	19037374	19037875	[chr15:18894192-19045269],[chr15:18894192-19107462],[chr15:18965355-19045269],[chr15:18992292-19045397],[chr15:18993758-19045269],[chr15:19026801-19037915],[chr15:19026811-19041353],[chr15:19026811-19041965],[chr15:19026811-19045398],[chr15:19026836-19041353],[chr15:19026836-19041965],[chr15:19026924-19041965],[chr15:19036268-19041965],[chr15:19037239-19041276],[chr15:19037239-19041958]	Variation_3951,Variation_3070,Variation_34562,Variation_8780,Variation_8779,Variation_34576,Variation_8781,Variation_34504,Variation_9251,Variation_8784,Variation_9253,Variation_9250,Variation_34665,Variation_34608,Variation_31980,Variation_30670,Variation_35284,Variation_0318,Variation_7046,Variation_34663,Variation_9255,Variation_0443,Variation_0444,Variation_4865,Variation_4866
54	54	ENSG00000221000	15	20257293	20257374	82	4	miRNA	chr15	20256883	20257384	[chr15:20197558-20300717],[chr15:20228199-20300717],[chr15:20246502-20267969],[chr15:20246533-20300717],[chr15:20249464-20300717],[chr15:20252792-20258490],[chr15:20252792-20267856],[chr15:20252792-20267944],[chr15:20252792-20267969],[chr15:20252799-20257519],[chr15:20253479-20267944],[chr15:20253479-20267969],[chr15:20253481-20257519],[chr15:20256843-20267979]	Variation_3951,Variation_3070,Variation_34576,Variation_8781,Variation_34504,Variation_9251,Variation_8784,Variation_34665,Variation_34608,Variation_8785,Variation_9254,Variation_8783,Variation_9256,Variation_9252,Variation_2183,Variation_37594,Variation_4877,Variation_38872
54	54	ENSG00000221050	15	26307110	26307191	82	4	miRNA	chr15	26306438	26308373	[chr15:26234800-26315007],[chr15:26234800-26337951],[chr15:26261771-26317946],[chr15:26263238-26337951],[chr15:26296492-26307641],[chr15:26296502-26311080],[chr15:26296502-26311689],[chr15:26296502-26317977],[chr15:26296527-26311080],[chr15:26296527-26311689],[chr15:26296615-26311689],[chr15:26305982-26311689],[chr15:26306965-26311002],[chr15:26306965-26311682],[chr15:26307861-26309333]	Variation_3954,Variation_37628,Variation_4876
54	54	ENSG00000221758	15	26567373	26567454	82	4	miRNA	chr15	26566191	26568126	[chr15:26504360-26611320],[chr15:26536626-26639740],[chr15:26556633-26578062],[chr15:26556664-26612787],[chr15:26559557-26709883],[chr15:26559557-26774410],[chr15:26562875-26568582],[chr15:26562875-26577949],[chr15:26562875-26578037],[chr15:26562875-26578062],[chr15:26562882-26567599],[chr15:26563560-26578037],[chr15:26563560-26578062],[chr15:26563562-26567599],[chr15:26566923-26578072]	Variation_3954,Variation_4882
55	55	ENSG00000212987	15	18998028	18998402	375	3	Putative transmembrane protein	chr15	18997838	18998449	[chr15:18894192-19045269],[chr15:18894192-19107462],[chr15:18965355-19045269],[chr15:18978917-18998402],[chr15:18990367-19013327],[chr15:18990421-19014834],[chr15:18992292-19045397],[chr15:18993758-19045269],[chr15:18996504-18998357]	Variation_3951,Variation_3070,Variation_34562,Variation_8780,Variation_8779,Variation_34576,Variation_8781,Variation_34504,Variation_9251,Variation_8784,Variation_9253,Variation_9250,Variation_34665,Variation_34608,Variation_31980,Variation_30670,Variation_35284,Variation_0318,Variation_7046,Variation_34663,Variation_37625,Variation_9255,Variation_0443,Variation_0444,Variation_4865,Variation_4866
55	55	ENSG00000215379	15	20294732	20297366	2635	3	Putative transmembrane protein	chr15	20296025	20296636	[chr15:20197558-20300717],[chr15:20228199-20300717],[chr15:20246533-20300717],[chr15:20249464-20300717],[chr15:20279941-20300691],[chr15:20292170-20300714],[chr15:20296072-20300717],[chr15:20296139-20297970]	Variation_3951,Variation_3070,Variation_34576,Variation_8781,Variation_34504,Variation_9251,Variation_8784,Variation_34665,Variation_34608,Variation_8785,Variation_9254,Variation_8783,Variation_9256,Variation_9252,Variation_2183,Variation_37594,Variation_4877,Variation_38872
55	55	ENSG00000196645	15	21121113	21123747	2635	3	Putative transmembrane protein	chr15	21121843	21122454	[chr15:21116295-21136997],[chr15:21116295-21138505],[chr15:21116295-21169311],[chr15:21116295-21171352],[chr15:21117556-21122407],[chr15:21117762-21171352],[chr15:21120509-21122340],[chr15:21120509-21122362],[chr15:21120509-21122376]	Variation_3951,Variation_3070,Variation_8784,Variation_30674
56	56	ENSG00000206972	15	28333897	28334003	107	2	snRNA	chr15	28333772	28334522	[chr15:28157403-28457303]	Variation_9262,Variation_8796,Variation_3955,Variation_32014,Variation_0319,Variation_30694,Variation_0779,Variation_2185
56	56	ENSG00000207257	15	30363645	30363751	107	2	snRNA	chr15	30363126	30363876	[chr15:30232699-30540153]	Variation_37164,Variation_3956,Variation_3075,Variation_7058,Variation_0782,Variation_2190,Variation_30700,Variation_32018,Variation_0321,Variation_4892
57	57	ENSG00000200514	15	28434931	28435033	103	2	misc_RNA	chr15	28434746	28435276	[chr15:28157403-28457303]	Variation_9262,Variation_3955,Variation_32014,Variation_0319,Variation_30694,Variation_4886,Variation_37842,Variation_2186,Variation_3074
57	57	ENSG00000201084	15	30254742	30254844	103	2	misc_RNA	chr15	30254499	30255029	[chr15:30232699-30540153]	Variation_37164,Variation_3956,Variation_8794,Variation_34530,Variation_3075,Variation_7058,Variation_29640,Variation_9744,Variation_29639,Variation_0781,Variation_0782,Variation_2190,Variation_30700,Variation_32018
58	58	ENSG00000206793	15	28464454	28464586	133	2	snoRNA	chr15	28463743	28465084	[chr15:28457302-28464551],[chr15:28457302-28498776],[chr15:28457302-28515943],[chr15:28457309-28470703]	Variation_9262,Variation_3955,Variation_32014,Variation_0319,Variation_30694,Variation_4886,Variation_37842,Variation_2186,Variation_3074
58	58	ENSG00000207430	15	28660679	28660811	133	2	snoRNA	chr15	28660181	28661522	[chr15:28479703-28697597],[chr15:28609299-28667964],[chr15:28626451-28697597],[chr15:28654557-28679413],[chr15:28660714-28679448]	Variation_9262,Variation_3955,Variation_32014,Variation_3074,Variation_37164
59	59	ENSG00000221593	15	28641305	28641386	82	2	miRNA	chr15	28641130	28641738	[chr15:28479703-28697597],[chr15:28609299-28646106],[chr15:28609299-28667964],[chr15:28614749-28646106],[chr15:28626451-28697597],[chr15:28629737-28645533],[chr15:28630557-28641865],[chr15:28630557-28646098],[chr15:28630557-28646106],[chr15:28630707-28649670],[chr15:28640183-28651672],[chr15:28641160-28645403],[chr15:28641160-28651817]	Variation_9262,Variation_3955,Variation_32014,Variation_0319,Variation_3074,Variation_37164
59	59	ENSG00000221405	15	30682780	30682861	82	2	miRNA	chr15	30682605	30683213	[chr15:30468739-30687000],[chr15:30601869-30687000],[chr15:30650777-30687000],[chr15:30656194-30687000],[chr15:30667922-30687000],[chr15:30671215-30687000],[chr15:30671243-30687000],[chr15:30672033-30683340],[chr15:30672033-30686895],[chr15:30672033-30686968],[chr15:30672033-30686969],[chr15:30672033-30687000],[chr15:30672183-30686970],[chr15:30681658-30686970],[chr15:30682635-30686801],[chr15:30…	Variation_3956,Variation_3075,Variation_7058,Variation_32018,Variation_5324,Variation_2191,Variation_0185
60	60	ENSG00000221649	15	32461562	32461643	82	2	hsa-mir-1233	chr15	32461120	32463766	[chr15:32458295-32461788],[chr15:32458295-32517344],[chr15:32458321-32461788],[chr15:32458343-32461788],[chr15:32458374-32469849],[chr15:32458394-32461937],[chr15:32458400-32461788],[chr15:32458412-32461788],[chr15:32458415-32461788],[chr15:32458883-32461788],[chr15:32461942-32469848],[chr15:32461942-32469850],[chr15:32461942-32469933],[chr15:32461942-32469957],[chr15:32461945-32469957],[chr15:32…	Variation_7058,Variation_3957,Variation_2192,Variation_29976,Variation_3076,Variation_30705
60	60	ENSG00000221065	15	32607783	32607864	82	2	hsa-mir-1233	chr15	32607341	32609987	[chr15:32570255-32608158],[chr15:32598864-32608009],[chr15:32600137-32608009],[chr15:32603869-32608009],[chr15:32603884-32608009],[chr15:32604507-32663190],[chr15:32604533-32608009],[chr15:32605142-32616070],[chr15:32605158-32608009],[chr15:32608163-32616069],[chr15:32608163-32616071],[chr15:32608163-32616154],[chr15:32608163-32616178],[chr15:32608166-32616178],[chr15:32608182-32616178],[chr15:32…	Variation_7058,Variation_3957,Variation_2192,Variation_3076,Variation_30705,Variation_0455,Variation_35311,Variation_0322,Variation_38819,Variation_4896,Variation_0784,Variation_2193,Variation_34645,Variation_9264
61	61	ENSG00000159289	15	72149251	72161944	12694	3	Golgin subfamily A member 6A	chr15	72152955	72154375	[chr15:72131140-72166976],[chr15:72138461-72153950],[chr15:72140038-72170064],[chr15:72143295-72164390],[chr15:72143295-72194270],[chr15:72145145-72197406]	Variation_3968,Variation_2196,Variation_32043,Variation_37170
61	61	ENSG00000167195	15	73337952	73349593	11642	3	Golgin subfamily A member 6C	chr15	73345519	73346939	[chr15:73332440-73354095],[chr15:73332440-73354103],[chr15:73332915-73353750],[chr15:73335355-73354105],[chr15:73345944-73348516]	Variation_37170,Variation_0458,Variation_35340,Variation_32044,Variation_35341
61	61	ENSG00000205333	15	73369834	73370721	888	3	Uncharacterized protein (GOLGA6) (Fragment).	chr15	73369795	73371215	[chr15:73354113-73378994],[chr15:73354113-73380917],[chr15:73354113-73384192],[chr15:73356715-73378664],[chr15:73357195-73384192],[chr15:73359632-73380917],[chr15:73370220-73384037]	Variation_32044,Variation_35341
62	62	ENSG00000188792	15	80541707	80543029	1323	3	Uncharacterized protein (Fragment).	chr15	80540676	80550502	[chr15:80416107-80616700],[chr15:80516968-80557446],[chr15:80517351-80572633],[chr15:80520883-80556012],[chr15:80524078-80554025],[chr15:80529700-80572633],[chr15:80535536-80550854],[chr15:80538510-80550640]	Variation_7074,Variation_0788,Variation_2197,Variation_30716
62	62	ENSG00000205273	15	80780956	80782278	1323	3	Uncharacterized protein (Fragment).	chr15	80773483	80783309	[chr15:80704430-80794321],[chr15:80723891-80806729],[chr15:80747263-80817539],[chr15:80766542-80807116],[chr15:80767976-80803285],[chr15:80769963-80800000],[chr15:80773132-80788491],[chr15:80773346-80785474]	Variation_7074,Variation_30716,Variation_3972
62	62	ENSG00000205272	15	80928293	80929615	1323	3	Uncharacterized protein (Fragment).	chr15	80927262	80937088	[chr15:80802437-81011042],[chr15:80893466-80963316],[chr15:80903493-80944030],[chr15:80903876-80963316],[chr15:80907408-80942596],[chr15:80916231-80963316],[chr15:80922067-80937440],[chr15:80925096-80937226]	Variation_3972,Variation_30717,Variation_0190
63	63	--	15	80538710	80540603	1894	3	--	chr15	80538112	80540677	[chr15:80416107-80616700],[chr15:80516968-80557446],[chr15:80517351-80572633],[chr15:80520883-80556012],[chr15:80524078-80554025],[chr15:80529700-80572633],[chr15:80535536-80550854],[chr15:80538510-80550640]	Variation_7074,Variation_0788,Variation_2197,Variation_30716
63	63	ENSG00000214589	15	80783381	80785274	1894	3	Uncharacterized protein	chr15	80783307	80785872	[chr15:80704430-80794321],[chr15:80723891-80806729],[chr15:80747263-80817539],[chr15:80766542-80807116],[chr15:80767976-80803285],[chr15:80769963-80800000],[chr15:80773132-80788491],[chr15:80773346-80785474]	Variation_7074,Variation_30716,Variation_3972
63	63	ENSG00000214585	15	80925296	80927189	1894	3	Uncharacterized protein	chr15	80924698	80927263	[chr15:80802437-81011042],[chr15:80893466-80963316],[chr15:80903493-80944030],[chr15:80903876-80963316],[chr15:80907408-80942596],[chr15:80916231-80963316],[chr15:80922067-80937440],[chr15:80925096-80937226]	Variation_3972,Variation_30717,Variation_0190
64	64	ENSG00000221095	15	80556320	80556402	83	3	miRNA	chr15	80552852	80558884	[chr15:80416107-80616700],[chr15:80516968-80557446],[chr15:80517351-80572633],[chr15:80520883-80556012],[chr15:80524078-80554025],[chr15:80529700-80572633],[chr15:80553187-80555674],[chr15:80553187-80556011],[chr15:80553187-80557446],[chr15:80554557-80555645],[chr15:80554651-80555674],[chr15:80554651-80556011],[chr15:80555673-80557372],[chr15:80557449-80564286],[chr15:80557449-80564672],[chr15:80…	Variation_7074,Variation_0788,Variation_2197,Variation_30716
64	64	ENSG00000221177	15	80767586	80767668	83	3	miRNA	chr15	80764069	80772708	[chr15:80704430-80794321],[chr15:80723891-80806729],[chr15:80747259-80766536],[chr15:80747263-80817539],[chr15:80759294-80765981],[chr15:80759294-80766539],[chr15:80759617-80766539],[chr15:80759654-80766539],[chr15:80766542-80770801],[chr15:80766542-80807116],[chr15:80766616-80768315],[chr15:80767976-80803285],[chr15:80767977-80770801],[chr15:80768314-80769337],[chr15:80768314-80770801],[chr15:80…	Variation_7074,Variation_30716,Variation_3972
64	64	ENSG00000221517	15	80942904	80942986	83	3	miRNA	chr15	80937864	80946503	[chr15:80802437-81011042],[chr15:80893466-80963316],[chr15:80903493-80944030],[chr15:80903876-80963316],[chr15:80907408-80942596],[chr15:80916231-80963316],[chr15:80939771-80942258],[chr15:80939771-80942595],[chr15:80939771-80944030],[chr15:80941141-80942229],[chr15:80941235-80942258],[chr15:80941235-80942595],[chr15:80942257-80943956],[chr15:80944033-80950879],[chr15:80944033-80951265],[chr15:80…	Variation_3972,Variation_30717,Variation_0190
65	65	ENSG00000184779	15	80608216	80611920	3705	2	40S ribosomal protein S17	chr15	80605730	80614223	[chr15:80416107-80616700]	Variation_7074,Variation_0788,Variation_2197,Variation_30716
65	65	ENSG00000182774	15	81002559	81006263	3705	2	40S ribosomal protein S17	chr15	81000073	81008565	[chr15:80802437-81011042]	Variation_3972,Variation_0190
66	66	ENSG00000221008	15	82664273	82664355	83	3	miRNA	chr15	82664095	82665476	[chr15:82625160-82680395],[chr15:82625160-82684480],[chr15:82625164-82665402],[chr15:82625164-82707944],[chr15:82637584-82707944],[chr15:82661142-82665402],[chr15:82663625-82665399],[chr15:82665405-82672216],[chr15:82665405-82672280],[chr15:82665405-82672602],[chr15:82665408-82684484]	Variation_3973,Variation_30718,Variation_3090,Variation_4907
66	66	ENSG00000221266	15	83553351	83553433	83	3	miRNA	chr15	83553173	83554554	[chr15:83527197-83554480],[chr15:83527197-83569502],[chr15:83527197-83573586],[chr15:83527197-83597062],[chr15:83527197-83616515],[chr15:83550219-83554480],[chr15:83552702-83554477],[chr15:83554483-83561324],[chr15:83554483-83561351],[chr15:83554483-83561710],[chr15:83554486-83573590]	Variation_34473,Variation_3975,Variation_34474,Variation_0792,Variation_2200,Variation_30719
67	67	--	15	100111022	100111380	359	3	--	chr15	100110948	100111405	[chr15:100110700-100115392]	Variation_34506,Variation_8808,Variation_0193,Variation_3985,Variation_30725,Variation_2202,Variation_32064
67	67	ENSG00000205118	15	100121138	100121775	638	3	Uncharacterized protein (Fragment)	chr15	100121412	100121805	[chr15:100115393-100122549]	Variation_34506,Variation_8808,Variation_0193,Variation_3985,Variation_30725,Variation_2202,Variation_32064
67	67	ENSG00000205124	15	100113714	100114072	359	3	Uncharacterized protein (Fragment)	chr15	100113640	100114097	[chr15:100110700-100115392]	Variation_34506,Variation_8808,Variation_0193,Variation_3985,Variation_30725,Variation_2202,Variation_32064,Variation_0475,Variation_35282
68	68	ENSG00000207425	16	14916817	14916914	98	4	misc_RNA	chr16	14916804	14917244	[chr16:14817731-14956148],[chr16:14905945-14917529],[chr16:14911436-14917529],[chr16:14916988-14921377]	Variation_3992,Variation_7088,Variation_37572,Variation_37175,Variation_37843,Variation_37176,Variation_0477,Variation_0478,Variation_0479,Variation_30741
68	68	ENSG00000207294	16	15152055	15152152	98	4	misc_RNA	chr16	15151884	15152230	[chr16:15126597-15157528],[chr16:15151430-15163015]	Variation_3992,Variation_30743
68	68	ENSG00000206706	16	16315472	16315569	98	4	misc_RNA	chr16	16315459	16315899	[chr16:16199768-16327826],[chr16:16216472-16354758],[chr16:16304603-16316180],[chr16:16310091-16316180],[chr16:16315643-16320028]	Variation_3993,Variation_7089,Variation_3111
68	68	ENSG00000206927	16	18399295	18399392	98	4	misc_RNA	chr16	18398965	18399405	[chr16:18356639-18498367],[chr16:18368220-18399221],[chr16:18382782-18515112]	Variation_8814,Variation_3112,Variation_3994,Variation_8816,Variation_4930,Variation_32092
69	69	ENSG00000221119	16	20363540	20363641	102	2	miRNA	chr16	20361698	20366365	[chr16:20329891-20420201]	Variation_3113
69	69	ENSG00000221327	16	20501893	20501994	102	2	miRNA	chr16	20499169	20503836	[chr16:20441169-20526357]	Variation_3113
70	70	--	16	32590597	32594949	4353	3	--	chr16	32584784	32595752	[chr16:32563840-32747166],[chr16:32564069-32747166],[chr16:32564565-32594560]	Variation_4002,Variation_30781,Variation_3117,Variation_37632,Variation_7105,Variation_37179,Variation_0324,Variation_4440,Variation_0794,Variation_2211,Variation_32119,Variation_0795,Variation_2214,Variation_4946,Variation_0195
70	70	ENSG00000205457	16	33111657	33117433	5777	3	TP53-target gene 3 protein	chr16	33110491	33123823	[chr16:32839589-33146009],[chr16:32961398-33143960],[chr16:33091407-33143460],[chr16:33108305-33111509]	Variation_4002,Variation_30781,Variation_3117,Variation_37632,Variation_7105,Variation_0324,Variation_37180,Variation_32121
70	70	ENSG00000205456	16	33169621	33173973	4353	3	TP53-target gene 3 protein	chr16	33168818	33179786	[chr16:33144809-33199999],[chr16:33144809-33279705],[chr16:33170010-33199999]	Variation_4002,Variation_30781,Variation_3117,Variation_37632,Variation_7105,Variation_0324,Variation_37180,Variation_32121,Variation_35388
71	71	ENSG00000214848	17	18878895	18880449	1555	2	Uncharacterized protein (Fragment)	chr17	18877014	18881620	[chr17:18869223-18907268]	Variation_30808,Variation_7145,Variation_4025,Variation_37187,Variation_32155
71	71	ENSG00000214844	17	18982173	18983727	1555	2	Uncharacterized protein (Fragment)	chr17	18981002	18985608	[chr17:18955372-18993391]	Variation_30808,Variation_7145,Variation_4025,Variation_37187,Variation_32155,Variation_35442,Variation_35443
72	72	ENSG00000200229	17	18905950	18906165	216	2	snoRNA	chr17	18905527	18906215	[chr17:18869223-18907268],[chr17:18902710-18911441],[chr17:18902710-18955376]	Variation_30808,Variation_7145,Variation_4025,Variation_37187,Variation_32155
72	72	ENSG00000201750	17	18907959	18908174	216	2	snoRNA	chr17	18907909	18908597	[chr17:18902710-18911441],[chr17:18902710-18955376],[chr17:18907274-18911441]	Variation_30808,Variation_7145,Variation_4025,Variation_37187,Variation_32155
73	73	ENSG00000197665	17	18999765	19003149	3385	2	Uncharacterized protein	chr17	18997473	19008956	[chr17:18993080-19073119]	Variation_30808,Variation_7145,Variation_4025,Variation_37187,Variation_32155,Variation_35442,Variation_35443,Variation_4994
73	73	ENSG00000198274	17	19063049	19066433	3385	2	Uncharacterized protein	chr17	19057242	19068726	[chr17:18993080-19073119],[chr17:19028699-19081415]	Variation_30808,Variation_7145,Variation_4025,Variation_37187,Variation_32155,Variation_35442,Variation_35443,Variation_4994
74	74	ENSG00000201792	17	31847513	31847619	107	3	snRNA	chr17	31846251	31847839	[chr17:31799962-31865328],[chr17:31808171-31883983]	Variation_4031,Variation_3142,Variation_30824,Variation_34477,Variation_8841,Variation_8843,Variation_2221,Variation_0800,Variation_2222,Variation_0799,Variation_2220,Variation_32171
74	74	ENSG00000201283	17	33341875	33341981	107	3	snRNA	chr17	33341135	33343633	[chr17:33323960-33381360],[chr17:33323960-33389579]	Variation_37189,Variation_4034,Variation_5002,Variation_37190,Variation_30827,Variation_32176
74	74	ENSG00000200493	17	33567716	33567822	107	3	snRNA	chr17	33566067	33568564	[chr17:33529231-33585562],[chr17:33529231-33604211]	Variation_4034,Variation_37190,Variation_30827,Variation_32176,Variation_37193,Variation_0326
75	75	ENSG00000204556	20	25764648	25765693	1046	2	Putative uncharacterized protein	chr20	25752373	25769017	[chr20:25681093-25773788],[chr20:25723283-25762333],[chr20:25727338-25765011],[chr20:25727338-25773788],[chr20:25737069-25773788],[chr20:25744913-25773788],[chr20:25746997-25773788],[chr20:25763799-25773787]	Variation_4098,Variation_29708,Variation_37229,Variation_32416
75	75	--	20	25947487	25948532	1046	2	--	chr20	25944162	25960805	[chr20:25834289-25968266],[chr20:25913857-25966182],[chr20:25927300-25957208],[chr20:25927300-25973066],[chr20:25927300-25985839],[chr20:25932926-25949381],[chr20:25933661-25963539],[chr20:25939394-26032413],[chr20:25948169-25985839],[chr20:25950839-25989894]	Variation_4098,Variation_29708,Variation_37229,Variation_32419
76	76	ENSG00000212253	22	18835450	18835532	83	3	misc_RNA	chr22	18835233	18835605	[chr22:18748704-18852334],[chr22:18782108-18889428]	Variation_31071,Variation_7332
76	76	ENSG00000212453	22	20073917	20073999	83	3	misc_RNA	chr22	20073844	20074216	[chr22:20019945-20127378],[chr22:20057110-20127378]	Variation_0817,Variation_2263,Variation_38956
76	76	ENSG00000212491	22	20229414	20229496	83	3	misc_RNA	chr22	20229197	20229569	[chr22:20142477-20247116],[chr22:20176051-20247116]	Variation_5173
77	77	ENSG00000212313	22	20074085	20074227	143	2	misc_RNA	chr22	20073613	20074245	[chr22:20019945-20127378],[chr22:20057110-20127378]	Variation_0817,Variation_2263,Variation_38956
77	77	ENSG00000212286	22	20229186	20229328	143	2	misc_RNA	chr22	20229168	20229800	[chr22:20142477-20247116],[chr22:20176051-20247116]	Variation_5173
78	78	ENSG00000199876	22	18835639	18835969	331	2	misc_RNA	chr22	18835607	18836695	[chr22:18748704-18852334],[chr22:18782108-18889428]	Variation_31071,Variation_7332
78	78	ENSG00000200057	22	20073480	20073810	331	2	misc_RNA	chr22	20072754	20073842	[chr22:20019945-20127378],[chr22:20057110-20127378]	Variation_0817,Variation_2263,Variation_38956
79	79	ENSG00000204645	X	48127912	48137729	9818	2	Protein SSX4 (Cancer/testis antigen 5.4)	chrX	48127783	48140691	[chrX:48108877-48140700],[chrX:48119827-48140700],[chrX:48120454-48140698],[chrX:48120454-48140700],[chrX:48128373-48136141],[chrX:48128373-48140698],[chrX:48128373-48140700],[chrX:48128387-48140700],[chrX:48128389-48140691],[chrX:48128703-48137723],[chrX:48129922-48140682],[chrX:48131648-48139706],[chrX:48131648-48139760],[chrX:48132158-48138673],[chrX:48136697-48140700]	Variation_7789,Variation_37375
79	79	ENSG00000198946	X	48146468	48156285	9818	2	Protein SSX4 (Cancer/testis antigen 5.4)	chrX	48143506	48156417	[chrX:48142309-48155808],[chrX:48142309-48155810],[chrX:48142309-48155824],[chrX:48142309-48160169],[chrX:48142309-48162658],[chrX:48142315-48147500],[chrX:48142316-48152550],[chrX:48142316-48154276],[chrX:48142316-48155824],[chrX:48142338-48155824],[chrX:48143497-48175308],[chrX:48145538-48152038],[chrX:48146474-48155494],[chrX:48148056-48155824]	Variation_7789,Variation_37376
80	80	ENSG00000182776	X	51810705	51814091	3387	2	Putative uncharacterized protein	chrX	51808587	51817716	[chrX:51796889-51828494]	-
80	80	ENSG00000179028	X	51959703	51963089	3387	2	Putative uncharacterized protein	chrX	51956078	51965207	[chrX:51945273-51973653]	-
81	81	ENSG00000221705	X	51823183	51823310	128	2	snoRNA	chrX	51821997	51836943	[chrX:51796889-51828494]	-
81	81	ENSG00000221475	X	51950457	51950584	128	2	snoRNA	chrX	51936824	51951770	[chrX:51945273-51973653]	-
82	82	ENSG00000155622	X	52128793	52135535	6743	2	G antigen family D member 3 (Cancer/testis antigen 12.2)	chrX	52126450	52140762	[chrX:52119975-52262141]	-
82	82	ENSG00000185751	X	52397079	52403821	6743	2	G antigen family D member 3 (Cancer/testis antigen 12.2)	chrX	52391852	52406164	[chrX:52270482-52412639]	-
83	83	ENSG00000183461	X	52528494	52533630	5137	3	G antigen family D member 2 (Cancer/testis antigen 12.1)	chrX	52528103	52533966	[chrX:52462640-52556527],[chrX:52504077-52534883],[chrX:52522009-52535092],[chrX:52531615-52533136]	-
83	83	ENSG00000204376	X	52544884	52550020	5137	3	G antigen family D member 2 (Cancer/testis antigen 12.1)	chrX	52544548	52550411	[chrX:52462640-52556527],[chrX:52543425-52556527],[chrX:52543634-52556525],[chrX:52545378-52546899],[chrX:52545405-52546899]	Variation_37381
83	83	ENSG00000204375	X	52557778	52562914	5137	3	G antigen family D member 2 (Cancer/testis antigen 12.1)	chrX	52557442	52563305	[chrX:52556526-52569419],[chrX:52556526-52586788],[chrX:52558272-52559793],[chrX:52558299-52559793]	Variation_37381
84	84	ENSG00000215115	X	70850946	70854498	3553	2	Uncharacterized protein(Fragment)	chrX	70843053	70855973	[chrX:70816568-70935037],[chrX:70819677-70941739],[chrX:70839779-70843094]	Variation_7797,Variation_4155,Variation_37386,Variation_33169
84	84	ENSG00000215113	X	70900231	70903783	3553	2	Uncharacterized protein(Fragment)	chrX	70898752	70911672	[chrX:70816568-70935037],[chrX:70819677-70941739]	Variation_7797,Variation_4155,Variation_37386,Variation_33171
85	85	ENSG00000203981	X	119900236	119903554	3319	3	Cancer/testis antigen 47 (CT47)	chrX	119899924	119904634	[chrX:119889995-119919208],[chrX:119899744-119909464]	Variation_36997,Variation_33176,Variation_36998,Variation_0668,Variation_31561
85	85	ENSG00000213503	X	119905096	119908414	3319	3	Cancer/testis antigen 47 (CT47)	chrX	119904784	119909494	[chrX:119889995-119919208],[chrX:119899744-119909464]	Variation_36997,Variation_33176,Variation_36998,Variation_0668,Variation_31561
85	85	ENSG00000213504	X	119909957	119913275	3319	3	Cancer/testis antigen 47 (CT47)	chrX	119906553	119914460	[chrX:119889995-119919208],[chrX:119899744-119909464]	Variation_36997,Variation_33176,Variation_36998,Variation_0668,Variation_31561
86	86	ENSG00000203978	X	119924561	119927879	3319	4	Cancer/testis antigen 47 (CT47)	chrX	119924249	119930564	[chrX:119919209-119948369]	Variation_36997,Variation_33176,Variation_36998,Variation_31561
86	86	ENSG00000203977	X	119929421	119932739	3319	4	Cancer/testis antigen 47 (CT47)	chrX	119928924	119938642	[chrX:119919209-119948369]	Variation_36997,Variation_33176,Variation_36998,Variation_31561
86	86	ENSG00000203976	X	119934281	119937599	3319	4	Cancer/testis antigen 47 (CT47)	chrX	119933784	119943502	[chrX:119919209-119948369]	Variation_36997,Variation_33176,Variation_36998,Variation_31561
86	86	ENSG00000197443	X	119939141	119942459	3319	4	Cancer/testis antigen 47 (CT47)	chrX	119933784	119943502	[chrX:119919209-119948369]	Variation_36997,Variation_33176,Variation_36998,Variation_31561
87	87	ENSG00000198820	X	139912422	139913537	1116	2	Sperm protein (Cancer/testis antigen 11.2)	chrX	139911411	139915049	[chrX:139904858-139922432],[chrX:139908067-139922432],[chrX:139910187-139922432],[chrX:139910427-139922431],[chrX:139911790-139913037],[chrX:139911946-139922432]	Variation_4175,Variation_37597,Variation_37352,Variation_37005,Variation_37006,Variation_31565
87	87	ENSG00000203929	X	139924427	139925542	1116	2	Sperm protein (Cancer/testis antigen 11.2)	chrX	139923416	139927054	[chrX:139922432-139934432],[chrX:139922432-139936621],[chrX:139922432-139944048],[chrX:139922491-139944334],[chrX:139923795-139925042],[chrX:139923951-140036444]	Variation_4175,Variation_37597,Variation_37352,Variation_37005,Variation_37006,Variation_31565
88	88	ENSG00000198021	X	140499475	140500736	1262	2	Sperm protein (Cancer/testis antigen 11.1)	chrX	140497078	140501044	[chrX:140388477-140501044],[chrX:140480632-140501044],[chrX:140480918-140501044],[chrX:140488346-140517670],[chrX:140490584-140501044],[chrX:140497141-140499249]	Variation_4175,Variation_37352,Variation_34509,Variation_3257,Variation_8312,Variation_0827,Variation_2282,Variation_31567,Variation_37353
88	88	ENSG00000203926	X	140505291	140506552	1262	2	Sperm protein (Cancer/testis antigen 11.1)	chrX	140504983	140508949	[chrX:140488346-140517670],[chrX:140501099-140515425],[chrX:140501099-140517670],[chrX:140503219-140517670],[chrX:140503462-140517670],[chrX:140504831-140506055],[chrX:140506778-140508886]	Variation_4175,Variation_37352,Variation_34509,Variation_3257,Variation_8312,Variation_0827,Variation_2282,Variation_31567,Variation_37353
89	89	ENSG00000207866	X	146171153	146171240	88	2	hsa-mir-514-3	chrX	146170988	146171312	[chrX:146168315-146171005],[chrX:146168315-146171006],[chrX:146170680-146173377],[chrX:146171006-146173703]	Variation_3271,Variation_8313,Variation_37011,Variation_0670,Variation_31570,Variation_33184
89	89	ENSG00000207867	X	146173851	146173938	88	2	hsa-mir-514-3	chrX	146173686	146174010	[chrX:146171006-146173703],[chrX:146173378-146176076],[chrX:146173704-146176403]	Variation_3271,Variation_8313,Variation_37011,Variation_0670,Variation_31570,Variation_33184
90	90	ENSG00000184324	X	151627400	151633694	6295	2	Chondrosarcoma-associated gene 2 protein (Cancer/testis antigen 24.2)	chrX	151623630	151633944	[chrX:151597697-151648910],[chrX:151612512-151626349],[chrX:151625031-151629729],[chrX:151628124-151642991]	-
90	90	ENSG00000197463	X	151678543	151679393	851	2	Chondrosarcoma-associated gene 2 protein(Cancer/testis antigen 24.2)	chrX	151672851	151683159	[chrX:151657905-151709095],[chrX:151663812-151678669],[chrX:151667688-151681762],[chrX:151680444-151694264]	Variation_3273
91	91	ENSG00000183678	X	153466601	153468269	1669	2	Cancer/testis antigen 1 (Autoimmunogenic cancer/testis antigen NY-ESO-1)	chrX	153456824	153472674	[chrX:153437094-153472784],[chrX:153462103-153463491],[chrX:153462117-153463493],[chrX:153462292-153463537],[chrX:153465654-153470113]	Variation_37366
91	91	ENSG00000184033	X	153499059	153500727	1669	2	Cancer/testis antigen 1 (Autoimmunogenic cancer/testis antigen NY-ESO-1)	chrX	153494654	153510504	[chrX:153489539-153501674],[chrX:153494544-153530250],[chrX:153503791-153505036],[chrX:153503835-153505211],[chrX:153503837-153505225]	-
92	92	ENSG00000198307	X	154263622	154264138	517	2	Histone H2A-Bbd type 2/3	chrX	154256395	154267338	[chrX:154219196-154269570],[chrX:154259349-154268902]	Variation_37367,Variation_37368
92	92	ENSG00000185978	X	154342270	154342860	591	2	Histone H2A-Bbd type 2/3	chrX	154339070	154350017	[chrX:154336838-154387405],[chrX:154337506-154347063]	Variation_37367,Variation_37368
93	93	ENSG00000221533	X	153768829	153768927	99	3	hsa-mir-1184	chrX	153767704	153768998	[chrX:153762284-153771796]	-
93	93	ENSG00000221190	X	154265943	154266041	99	3	hsa-mir-1184	chrX	154264818	154266112	[chrX:154219196-154269570],[chrX:154259349-154268902]	Variation_37367,Variation_37368
93	93	ENSG00000221603	X	154340372	154340470	99	3	hsa-mir-1184	chrX	154340301	154341595	[chrX:154336838-154387405],[chrX:154337506-154347063]	Variation_37367,Variation_37368
94	94	ENSG00000198444	X	154264943	154266643	1701	2	Factor VIII intron 22 protein	chrX	154256395	154267338	[chrX:154219196-154269570],[chrX:154259349-154268902]	Variation_37367,Variation_37368
94	94	ENSG00000185990	X	154339769	154341527	1759	2	Factor VIII intron 22 protein	chrX	154339070	154350017	[chrX:154336838-154387405],[chrX:154337506-154347063]	Variation_37367,Variation_37368
95	95	ENSG00000212856	Y	6352113	6352184	72	2	Testis-specific Testis Transcript Y 2 (Fragment)	chrY	6349694	6353646	[chrY:6290093-6460783]	Variation_4179
95	95	ENSG00000212855	Y	10188195	10188266	72	2	Testis-specific Testis Transcript Y 2 (Fragment)	chrY	10186734	10190685	[chrY:10076034-10250281]	-
96	96	ENSG00000185700	Y	6399072	6401671	2600	2	Putative transcript Y 8 protein	chrY	6393130	6401786	[chrY:6290093-6460783]	-
96	96	ENSG00000183385	Y	10138709	10141308	2600	2	Putative transcript Y 8 protein	chrY	10138594	10147251	[chrY:10076034-10250281]	-
97	97	ENSG00000129864	Y	14607046	14607786	741	2	Testis-specific basic protein Y 1	chrY	14605734	14615000	[chrY:14598929-14609603],[chrY:14600128-14610867],[chrY:14601259-14605948],[chrY:14601259-14618987],[chrY:14602926-14640931],[chrY:14603059-14613076]	-
97	97	ENSG00000129862	Y	14677492	14678232	741	2	Testis-specific basic protein Y 1	chrY	14670278	14679544	[chrY:14644346-14681749],[chrY:14666291-14681756],[chrY:14672202-14681616],[chrY:14674411-14681756],[chrY:14675675-14681756]	-
98	98	ENSG00000206655	Y	16870213	16870315	103	2	snRNA	chrY	16863704	16875572	[chrY:16780826-16890820]	-
98	98	ENSG00000206971	Y	16957557	16957659	103	2	snRNA	chrY	16952295	16964168	[chrY:16937050-17047071]	-
99	99	ENSG00000207521	Y	18181048	18181163	116	2	rRNA	chrY	18155862	18215934	[chrY:18112805-18181681]	-
99	99	ENSG00000206584	Y	18967397	18967512	116	2	rRNA	chrY	18932621	18992698	[chrY:18971848-19035750]	-
100	100	ENSG00000212408	Y	18179138	18179250	113	2	rRNA	chrY	18155862	18215934	[chrY:18112805-18181681]	-
100	100	ENSG00000212173	Y	18969309	18969421	113	2	rRNA	chrY	18932621	18992698	[chrY:18971848-19035750]	-
101	101	ENSG00000221682	Y	18244335	18244429	95	2	miRNA	chrY	18235117	18255494	[chrY:18231002-18236260],[chrY:18231003-18235778],[chrY:18231003-18236260],[chrY:18233282-18236260],[chrY:18250134-18251753]	-
101	101	ENSG00000221006	Y	18904127	18904221	95	2	miRNA	chrY	18893062	18913439	[chrY:18896804-18898422],[chrY:18912296-18915275],[chrY:18912296-18917554],[chrY:18912296-18917555],[chrY:18912778-18917554]	-
102	102	ENSG00000206945	Y	18410277	18410436	160	2	snRNA	chrY	18394796	18446627	[chrY:18348560-18400000],[chrY:18435922-18556202]	Variation_2287
102	102	ENSG00000206876	Y	18738122	18738281	160	2	snRNA	chrY	18701931	18753762	[chrY:18592324-18712636],[chrY:18748558-18800000]	-
103	103	ENSG00000206831	Y	19107785	19107946	162	2	snRNA	chrY	19076834	19114407	-	-
103	103	ENSG00000207273	Y	19455003	19455164	162	2	snRNA	chrY	19448543	19486111	-	Variation_4183
104	104	------	Y	18390254	18391834	1581	2	pseudogene (ENSG00000196325)	chrY	18388086	18394795	[chrY:18348560-18400000]	Variation_2287
104	104	ENSG00000197995	Y	18756723	18758303	1581	2	XK, Kell blood group complex subunit-related, Y-linked 2	chrY	18753762	18760471	[chrY:18748558-18800000]	-
105	105	ENSG00000131548	Y	22700522	22702366	1845	2	Putative transcript Y 6 protein	chrY	22687722	22708817	-	Variation_4184
105	105	ENSG00000131538	Y	22995128	22996972	1845	2	Putative transcript Y 6 protein	chrY	22988677	23009769	-	Variation_4184,Variation_4185
106	106	ENSG00000215558	Y	23208154	23212545	4392	2	Uncharacterized protein (Fragment)	chrY	23205471	23216320	[chrY:23174298-23253097],[chrY:23200001-23217056],[chrY:23214220-23309811]	Variation_4185,Variation_2292
106	106	ENSG00000215507	Y	26682583	26686974	4392	2	Uncharacterized protein (Fragment)	chrY	26679900	26690749	[chrY:26648718-26727515],[chrY:26688649-26752119]	Variation_4185,Variation_38831
107	107	-----	Y	23422203	23422939	737	2	processed_pseudogene (ENSG00000213980 )	chrY	23418147	23428027	-	Variation_4185,Variation_33192,Variation_2289
107	107	ENSG00000215537	Y	25055951	25056688	738	2	Uncharacterized protein (Fragment)	chrY	25051895	25061776	-	Variation_4185,Variation_33193,Variation_38829
108	108	ENSG00000207143	Y	23978634	23978772	139	2	snoRNA	chrY	23975482	23981410	[chrY:23914834-24014697]	Variation_4185,Variation_33192,Variation_38827,Variation_2293
108	108	ENSG00000207050	Y	26802918	26803056	139	2	snoRNA	chrY	26800280	26806208	[chrY:26768931-26887984]	Variation_4185,Variation_38831
109	109	ENSG00000207226	Y	24296477	24296640	164	2	snRNA	chrY	24291139	24300062	-	Variation_4185,Variation_38827,Variation_33193,Variation_2288
109	109	ENSG00000206934	Y	26484514	26484677	164	2	snRNA	chrY	26481092	26490007	-	Variation_4185,Variation_33193,Variation_38830
110	110	ENSG00000207398	Y	24502153	24502306	154	2	snRNA	chrY	24501527	24502539	-	Variation_4185,Variation_33193,Variation_38828
110	110	ENSG00000207519	Y	26278877	26279030	154	2	snRNA	chrY	26278644	26279656	-	Variation_4185,Variation_33193,Variation_38830
111	111	ENSG00000172352	Y	24600764	24603549	2786	2	Testis-specific chromodomain protein Y 1	chrY	24589135	24610972	[chrY:24539289-24658982]	Variation_4185,Variation_33193,Variation_38828,Variation_2291
111	111	ENSG00000172288	Y	26177652	26180437	2786	2	Testis-specific chromodomain protein Y 1	chrY	26170229	26192066	[chrY:26122227-26241924]	Variation_4185,Variation_33193,Variation_38830
112	112	ENSG00000172342	Y	24738969	24742766	3798	2	Melanoma-associated chondroitin sulfate proteoglycan-like	chrY	24738111	24744343	[chrY:24719531-24765095],[chrY:24729657-24756346],[chrY:24729657-24765023],[chrY:24729657-24765095],[chrY:24739593-24750498],[chrY:24739757-24741240]	Variation_4185,Variation_33193,Variation_38829
112	112	ENSG00000172294	Y	26038443	26042240	3798	2	Melanoma-associated chondroitin sulfate proteoglycan-like	chrY	26036866	26043098	[chrY:26016117-26051558],[chrY:26016117-26061683],[chrY:26016189-26051558],[chrY:26024862-26051558],[chrY:26030711-26041616],[chrY:26039969-26041452]	Variation_4185,Variation_33193,Variation_38830
113	113	ENSG00000221034	Y	24765586	24765667	82	2	miRNA	chrY	24764827	24768149	[chrY:24719531-24765095],[chrY:24729657-24765023],[chrY:24729657-24765095],[chrY:24751515-24765023],[chrY:24751873-24765023],[chrY:24758151-24765023],[chrY:24762978-24765023],[chrY:24762978-24765095],[chrY:24762978-24766701],[chrY:24765105-24768531],[chrY:24765105-24776772],[chrY:24767148-24775811],[chrY:24767148-24778136],[chrY:24767152-24775811],[chrY:24767152-24778136]	Variation_4185,Variation_33193,Variation_38829
113	113	ENSG00000221640	Y	26015545	26015626	82	2	miRNA	chrY	26013063	26016385	[chrY:26003076-26014060],[chrY:26003076-26014064],[chrY:26004440-26016107],[chrY:26005401-26014060],[chrY:26005401-26014064],[chrY:26012681-26016107],[chrY:26014511-26018234],[chrY:26016117-26018234],[chrY:26016117-26051558],[chrY:26016117-26061683],[chrY:26016189-26018234],[chrY:26016189-26023057],[chrY:26016189-26029336],[chrY:26016189-26029694],[chrY:26016189-26051558]	Variation_4185,Variation_33193,Variation_38830
114	114	ENSG00000221311	1	20229	20366	138	4	hsa-mir-1302-2	chr1	19435	20755	[chr1:465-30596],[chr1:486-30596],[chr1:486-76975],[chr1:8256-76975]	Variation_3274,Variation_30360,Variation_0675,Variation_2041
114	114	ENSG00000221661	15	100318185	100318322	138	4	hsa-mir-1302-2	chr15	100317794	100319116	[chr15:100218755-100330295],[chr15:100263879-100338121],[chr15:100307956-100338402],[chr15:100307956-100338529]	Variation_30727,Variation_32067,Variation_35283
114	114	ENSG00000220978	19	22973	23110	138	4	hsa-mir-1302-2	chr19	22179	23501	[chr19:11001-33344],[chr19:11001-79672],[chr19:11001-123445]	Variation_30879
114	114	ENSG00000221292	9	20144	20281	138	4	hsa-mir-1302-2	chr9	19883	20670	[chr9:412-193762],[chr9:436-30515],[chr9:844-30515],[chr9:8506-30515]	Variation_31460,Variation_33061
115	115	ENSG00000177799	1	357522	358460	939	3	Olfactory receptor 4F3/4F16/4F29	chr1	354184	371442	[chr1:307583-387121],[chr1:307583-461231],[chr1:310195-451983],[chr1:316721-393885],[chr1:317847-393885],[chr1:323540-453854],[chr1:330641-461231],[chr1:342608-393885]	Variation_3274,Variation_2294,Variation_4189,Variation_37590,Variation_37559,Variation_37598,Variation_31594
115	115	ENSG00000185097	1	610959	611897	939	3	Olfactory receptor 4F3/4F16/4F30	chr1	608331	612378	[chr1:511232-638740],[chr1:511232-659155],[chr1:535460-659155],[chr1:535664-645895],[chr1:576306-626811],[chr1:576306-651599],[chr1:576306-652628],[chr1:583063-659155]	Variation_3274,Variation_2294,Variation_31594,Variation_4190,Variation_37560,Variation_37599,Variation_4191
115	115	ENSG00000183127	5	180726894	180727832	939	3	Olfactory receptor 4F3/4F16/4F31	chr5	180723556	180740814	[chr5:180648268-180756416],[chr5:180676941-180832031],[chr5:180679553-180797342],[chr5:180686079-180763176],[chr5:180687205-180763176],[chr5:180692898-180809561],[chr5:180699999-180809091],[chr5:180711965-180763176]	Variation_32766
116	116	ENSG00000212975	2	91197159	91197515	357	2	Putative uncharacterized protein	chr2	91197148	91197592	[chr2:91185597-91280448],[chr2:91197112-91203300]	Variation_0267,Variation_2400,Variation_3375
116	116	--	1	147209137	147209493	357	2	--	chr1	147209060	147209504	[chr1:147126126-147221084],[chr1:147203365-147209540]	Variation_34420,Variation_3313,Variation_8328,Variation_2326,Variation_8924,Variation_8329,Variation_6785,Variation_37600,Variation_37079
117	117	--	4	191226368	191226877	510	6	--	chr4	191226350	191227051	[chr4:191181158-191244670],[chr4:191223378-191226674],[chr4:191223378-191229967],[chr4:191223378-191235212],[chr4:191226290-191227389],[chr4:191226675-191229967]	Variation_32686
117	117	--	4	191236254	191236763	510	6	--	chr4	191236236	191236937	[chr4:191181158-191244670],[chr4:191229968-191236560],[chr4:191236176-191237275],[chr4:191236561-191248399]	Variation_32686
117	117	ENSG00000203771	10	135330645	135331154	510	6	D4S2463 homeobox-like (Fragment).	chr10	135330358	135332411	[chr10:135286061-135348995],[chr10:135327924-135337852]	Variation_30527,Variation_37652,Variation_31790
117	117	ENSG00000203770	10	135333955	135334464	510	6	D4S2463 homeobox-like (Fragment).	chr10	135332467	135335721	[chr10:135286061-135348995],[chr10:135327924-135337852],[chr10:135333877-135334976]	Variation_30527,Variation_37652,Variation_31790
117	117	ENSG00000203767	10	135343873	135344382	510	6	D4S2463 homeobox-like (Fragment).	chr10	135342385	135345672	[chr10:135286061-135348995],[chr10:135337853-135347760],[chr10:135340180-135343478],[chr10:135342039-135345348],[chr10:135343479-135346788],[chr10:135345349-135348647]	Variation_30527,Variation_37652,Variation_31790
117	117	ENSG00000203766	10	135347172	135347681	510	6	D4S2463 homeobox-like (Fragment).	chr10	135346885	135348938	[chr10:135286061-135348995],[chr10:135337853-135347760],[chr10:135345349-135348647],[chr10:135347061-135348197],[chr10:135348338-135359344]	Variation_30527,Variation_37652,Variation_31790
118	118	ENSG00000212612	14	18634785	18634891	107	3	snRNA	chr14	18634122	18635884	[chr14:18573931-18646546],[chr14:18620043-18667548],[chr14:18621551-18654745],[chr14:18621551-18654763],[chr14:18621769-18648827],[chr14:18621900-18648827],[chr14:18634848-18670635],[chr14:18634848-18672456],[chr14:18634849-18670635]	Variation_7028,Variation_31953,Variation_37153,Variation_2174
118	118	ENSG00000212516	14	19078753	19078859	107	3	snRNA	chr14	19077760	19079522	[chr14:18887857-19264388],[chr14:19041008-19078795],[chr14:19041008-19078796],[chr14:19042963-19078796],[chr14:19046092-19093584],[chr14:19058873-19090517],[chr14:19058873-19092075],[chr14:19058891-19092075],[chr14:19064809-19091726],[chr14:19064809-19091857],[chr14:19067091-19139537]	Variation_7028,Variation_31953,Variation_37153,Variation_3929,Variation_37621
118	118	ENSG00000212216	22	14656398	14656504	107	3	snRNA	chr22	14655853	14657213	[chr22:14465071-14839525],[chr22:14618653-14656440],[chr22:14618653-14656441],[chr22:14618764-14656441],[chr22:14623737-14671289],[chr22:14636511-14669781],[chr22:14636529-14669781],[chr22:14642450-14669432],[chr22:14642450-14669563],[chr22:14644732-14717419]	Variation_8898,Variation_34559,Variation_32445,Variation_5165,Variation_3236,Variation_7329,Variation_4115,Variation_4821
The results of the analysis of the 119 identical gene sets are presented in table S1 and schematized in figure 3B. For each set, the table summarizes the Ensembl ID,
coordinates, size and description of the annotated genes, the copy numbe,r and the consolidation in groups. For the proposed not previously annotated genes the coordinates
and size, obtained as described above, are shown. In the sets where pseudogenes were annotated, the new coordinates of the proposed genes are shown without an ID,
and the Ensembl ID is presented only to identify the original annotation.
a) The Set were infered as explained in the text
b) When two sets show identical genes between each other they were consolidated in groups. The Group ID of those genes were formed by joining the two sets IDs and they are highlighted with a square.
c) Genes not annotated in the Ensembl database do not have an ID and they are highlighted in pink, those with a reported element that extends beyond the 100%
identical boundaries are highlighted in purple. Sets with an Ensembl description inconsistency are highlighted with blue and sets with a size inconsistency in yellow
d) Position of the start and end of the gene as annotated in Ensembl. In non-annotated genes the position was infered as explained in the text.
e) The number of total copies include identical genes in different sets and those detected outside the IRB. The sets that have more copies that we obtained by our methods are pointed out in red
f) As indicated in Ensembl
g)Position of the Identical Core
h)Position of the Segmental Duplications that overlap the IST
I)ID of the Copy Number Variation

## Sheet: Supplementary Table 3
	IRB		Genome		Ratio
miRNA	40	0.135135	1472	0.0549849	2.45768
miscRNA	27	0.0912162	934	0.0348885	2.61451
protein_coding	151	0.510135	21528	0.804154	0.634375
retrotransposed	0	0	457	0.0170707	0
rRNA	26	0.0878378	333	0.0124388	7.06158
scRNA	0	0	1	3.73539e-05	0
snoRNA	10	0.0337838	758	0.0283142	1.19317
snRNA	42	0.141892	1288	0.0481118	2.94921
Total	296		26771		0.0110567
